# Supplementary material for: trans-4-(2-Amino-5-bromo-6-methyl­pyrimidin-4-ylamino)-1-methyl­cyclo­hexa­nol
Source: Acta Crystallogr Sect E Struct Rep Online. 2009 Sep 9;65(Pt 10):o2374. doi: 10.1107/S1600536809035533 (PMC2970313; doi:10.1107/S1600536809035533)
Supplement: Supplementary file 2 [file e-65-o2374-Isup2.hkl]

# 
# h,k,l, Fc-squared, Fo-squared, sigma(Fo-squared) and status flag 
# 
data_I
_shelx_title ' pflj18 in P2(1)/n' 
_shelx_refln_list_code          4 
_shelx_F_calc_maximum      173.82 
_exptl_crystal_F_000       648.00 
_reflns_d_resolution_high  0.7489 
 
loop_ 
 _symmetry_equiv_pos_as_xyz 
 'x, y, z' 
 '-x+1/2, y+1/2, -z+1/2' 
 '-x, -y, -z' 
 'x-1/2, -y-1/2, z-1/2' 
 
_cell_length_a     9.9514 
_cell_length_b     7.1879 
_cell_length_c    19.5662 
_cell_angle_alpha  90.000 
_cell_angle_beta   91.053 
_cell_angle_gamma  90.000 
 
_shelx_F_squared_multiplier     1.000 
 
loop_ 
 _refln_index_h 
 _refln_index_k 
 _refln_index_l 
 _refln_F_squared_calc 
 _refln_F_squared_meas 
 _refln_F_squared_sigma 
 _refln_observed_status 
   2   0   0    17482.76    17644.94    449.26 o 
   4   0   0     4127.81     4271.91    193.74 o 
   6   0   0     1751.24     1820.17     50.15 o 
   8   0   0      532.05      535.09     19.60 o 
  10   0   0      430.64      423.50     23.78 o 
  12   0   0       67.57       61.87     18.24 o 
   1   1   0       97.49      108.41      2.61 o 
   2   1   0      570.17      532.76      8.71 o 
   3   1   0     2089.77     1861.26     49.56 o 
   4   1   0     1275.71     1215.99     29.40 o 
   5   1   0     1584.13     1587.60     30.78 o 
   6   1   0        6.76        3.78      2.81 o 
   7   1   0      719.51      744.90     16.93 o 
   8   1   0      247.33      253.42      9.43 o 
   9   1   0      453.97      505.94     16.63 o 
  10   1   0      143.27      167.13     10.91 o 
  11   1   0       15.63        5.69      9.16 o 
  12   1   0        8.85       -2.16     10.06 o 
  13   1   0       43.69       53.85     13.95 o 
   1   2   0     9096.36     9800.01    140.47 o 
   2   2   0        3.09       -1.12      1.12 o 
   3   2   0     6045.04     6089.73     91.27 o 
   4   2   0      909.90      878.13     17.69 o 
   5   2   0     4809.12     5254.54     96.63 o 
   6   2   0     1142.30     1093.45     24.96 o 
   7   2   0      177.28      150.34      6.46 o 
   8   2   0       92.59       80.91      6.83 o 
   9   2   0       97.50       74.00     13.77 o 
  10   2   0       20.30       17.29      8.18 o 
  11   2   0       41.35       22.10      9.16 o 
  12   2   0        0.46        2.02      9.91 o 
   1   3   0      361.18      346.00      5.12 o 
   2   3   0      578.19      600.02     10.99 o 
   3   3   0       57.60       77.07      3.48 o 
   4   3   0      254.58      201.68      7.36 o 
   5   3   0      163.39      167.95     10.00 o 
   6   3   0      406.73      395.59     14.60 o 
   7   3   0      265.87      249.11     26.71 o 
   8   3   0       88.06      105.29      9.16 o 
   9   3   0      111.14      104.54     10.03 o 
  10   3   0      310.29      310.66     16.32 o 
  11   3   0        4.59       -1.26      8.64 o 
  12   3   0      126.11      175.61     18.89 o 
   0   4   0     4555.89     4994.08    137.81 o 
   1   4   0       48.31       29.76      2.50 o 
   2   4   0     2968.10     3253.94     54.63 o 
   3   4   0      228.66      208.09      6.30 o 
   4   4   0     2882.25     3235.94     61.60 o 
   5   4   0       49.32       32.90      5.21 o 
   6   4   0      241.15      232.19     10.85 o 
   7   4   0        8.51       12.42      6.00 o 
   8   4   0       39.43       42.91      7.80 o 
   9   4   0      169.36      150.77     11.45 o 
  10   4   0      143.35      122.56     12.38 o 
  11   4   0       41.40       38.19     13.78 o 
   1   5   0       38.10       41.76      3.45 o 
   2   5   0      174.67      174.54      4.65 o 
   3   5   0      335.23      373.90      9.60 o 
   4   5   0       33.28       33.57      4.30 o 
   5   5   0      887.08      857.49     25.78 o 
   6   5   0        5.96       -0.17      5.21 o 
   7   5   0      742.33      766.16     25.08 o 
   8   5   0        0.04        3.62      6.87 o 
   9   5   0      324.32      367.94     17.25 o 
  10   5   0        3.82       -5.25     11.75 o 
   0   6   0      460.37      415.89     10.41 o 
   1   6   0     2317.39     2496.80     36.93 o 
   2   6   0      405.86      407.86      9.18 o 
   3   6   0      594.93      599.32     13.96 o 
   4   6   0       52.21       46.00      4.61 o 
   5   6   0      463.90      474.28     16.34 o 
   6   6   0       28.33       17.03      5.84 o 
   7   6   0      201.47      173.38     10.68 o 
   8   6   0        2.55        1.33     10.30 o 
   9   6   0      216.69      235.64     14.40 o 
   1   7   0       44.78       38.70      3.82 o 
   2   7   0       33.62       49.48      7.49 o 
   3   7   0        4.42       -5.47      7.80 o 
   4   7   0       68.17       53.52     14.36 o 
   5   7   0       26.02       19.03      6.88 o 
   6   7   0      104.80      113.67      8.79 o 
   7   7   0        1.46        0.49      6.74 o 
   8   7   0      141.39      164.33     11.83 o 
   0   8   0      132.05      116.05      9.14 o 
   1   8   0        9.97       12.42      5.96 o 
   2   8   0      656.51      658.49     22.04 o 
   3   8   0        1.77       -2.63      8.67 o 
   4   8   0      362.54      380.38     21.47 o 
   5   8   0        2.23       -7.88     13.96 o 
   6   8   0      150.69      150.67     23.41 o 
   1   9   0        0.57       14.90     14.93 o 
   2   9   0        0.53        3.06     15.40 o 
   3   9   0        2.21        1.93      9.85 o 
 -11   0   1        6.08        0.13      8.54 o 
  -9   0   1      698.95      816.69     27.61 o 
  -7   0   1     1821.96     1966.74     54.61 o 
  -5   0   1     5392.63     5670.48    147.07 o 
  -3   0   1     7121.76     7403.66    189.80 o 
  -1   0   1     1622.52     1473.75     54.45 o 
   1   0   1     9810.25     9863.78    251.38 o 
   3   0   1     2787.87     2642.12     77.51 o 
   5   0   1     1294.78     1415.51     39.30 o 
   7   0   1      189.42      199.33     10.24 o 
   9   0   1       92.95       63.68      8.56 o 
  11   0   1      203.36      258.32     21.80 o 
 -13   1   1        0.91        3.08     11.93 o 
 -12   1   1       13.06       38.74     11.18 o 
 -11   1   1        9.87       24.28      9.36 o 
 -10   1   1        2.07        8.59      6.45 o 
  -9   1   1       15.43       28.01      5.22 o 
  -8   1   1       38.13       46.25      5.05 o 
  -7   1   1      332.23      301.19      9.14 o 
  -6   1   1       26.16       25.30      3.28 o 
  -5   1   1       64.49       59.78      6.34 o 
  -4   1   1       42.27       34.08      2.22 o 
  -3   1   1      395.65      458.58      7.90 o 
  -2   1   1    10237.90    11003.99    198.26 o 
  -1   1   1    23448.61    23424.61    416.64 o 
   0   1   1     2877.64     3017.73     47.83 o 
   1   1   1       44.42       29.77      1.51 o 
   2   1   1       52.42       40.23      1.86 o 
   3   1   1     3322.12     3121.27     57.33 o 
   4   1   1     1131.94      977.51     21.10 o 
   5   1   1     2053.17     2112.24     40.26 o 
   6   1   1     2081.36     2062.98     39.84 o 
   7   1   1      877.76      800.80     17.90 o 
   8   1   1     1668.48     1751.23     50.40 o 
   9   1   1      387.09      395.33     12.24 o 
  10   1   1      175.67      191.62     11.02 o 
  11   1   1      819.88      878.58     36.72 o 
  12   1   1        1.08       -6.49     11.67 o 
  13   1   1        1.02        9.82     12.18 o 
 -12   2   1      186.23      195.27     23.74 o 
 -11   2   1        4.74       -2.37      8.27 o 
 -10   2   1      135.79      134.39     16.81 o 
  -9   2   1        7.39       -1.43      8.74 o 
  -8   2   1      237.75      208.81     10.36 o 
  -7   2   1       99.49      110.74      6.20 o 
  -6   2   1     1052.67     1018.84     21.26 o 
  -5   2   1     1946.14     2262.18     53.57 o 
  -4   2   1     9963.29    10897.45    162.75 o 
  -3   2   1       27.80       30.48      1.91 o 
  -2   2   1    11776.01    12349.85    256.91 o 
  -1   2   1      591.92      621.79     11.02 o 
   0   2   1    14354.14    15078.14    284.03 o 
   1   2   1      234.02      232.78      4.10 o 
   2   2   1     2691.18     2678.69     57.82 o 
   3   2   1      195.58      217.58      5.51 o 
   4   2   1     3214.94     3462.38     63.97 o 
   5   2   1      372.66      421.30     10.22 o 
   6   2   1     1309.64     1352.02     27.29 o 
   7   2   1      296.87      296.30      9.39 o 
   8   2   1      473.89      439.15     18.42 o 
   9   2   1       18.13       11.28      7.23 o 
  10   2   1       50.26       26.32      8.64 o 
  11   2   1       15.59        3.22      9.03 o 
  12   2   1        9.79       22.32     14.59 o 
 -12   3   1       12.12       21.56     11.36 o 
 -11   3   1      114.45      100.95     12.17 o 
 -10   3   1        2.03       -7.55      7.55 o 
  -9   3   1       91.83      115.67     10.34 o 
  -8   3   1      526.11      514.71     19.40 o 
  -7   3   1       84.24       60.34      7.05 o 
  -6   3   1      122.75      104.13     11.92 o 
  -5   3   1        1.08       -2.49      2.49 o 
  -4   3   1      306.55      339.34      6.24 o 
  -3   3   1        8.61        4.40      1.55 o 
  -2   3   1      878.33      929.07     17.68 o 
  -1   3   1     1795.88     1855.21     25.30 o 
   0   3   1      483.81      494.92     11.73 o 
   1   3   1     1453.72     1420.73     20.97 o 
   2   3   1     3296.34     3633.09     60.44 o 
   3   3   1     1882.08     1840.30     40.84 o 
   4   3   1      245.49      181.38      5.87 o 
   5   3   1     2176.33     2224.96     49.02 o 
   6   3   1      983.97     1017.43     30.22 o 
   7   3   1     1431.69     1564.07     44.87 o 
   8   3   1      154.90      136.28     10.00 o 
   9   3   1      248.99      261.77     26.32 o 
  10   3   1      144.67      101.15     29.33 o 
  11   3   1       21.74       20.00      9.69 o 
  12   3   1        6.05        1.26     10.25 o 
 -11   4   1       84.19       70.16     11.56 o 
 -10   4   1       27.65       15.80     12.51 o 
  -9   4   1      645.56      642.55     33.01 o 
  -8   4   1       65.84       56.03      7.93 o 
  -7   4   1     1456.01     1494.48     43.07 o 
  -6   4   1        5.12        6.91      4.99 o 
  -5   4   1     2729.46     2882.20     55.56 o 
  -4   4   1       15.32        5.68      3.07 o 
  -3   4   1     3749.60     3957.79     66.17 o 
  -2   4   1     1711.00     1844.54     34.81 o 
  -1   4   1     4239.37     4549.86     72.95 o 
   0   4   1        2.48        0.73      2.20 o 
   1   4   1     3114.58     3258.80     40.40 o 
   2   4   1      311.19      326.75      7.15 o 
   3   4   1     1184.01     1209.49     27.86 o 
   4   4   1      281.04      284.11     10.65 o 
   5   4   1      931.64      997.50     29.17 o 
   6   4   1       47.81       52.30      7.64 o 
   7   4   1       55.69       50.65      7.16 o 
   8   4   1       78.47       66.46     16.03 o 
   9   4   1       75.11       49.97     13.97 o 
  10   4   1      102.46       95.84     11.50 o 
  11   4   1       21.62       12.47      9.39 o 
 -10   5   1       62.59       83.37     13.23 o 
  -9   5   1       90.61       86.07     27.17 o 
  -8   5   1      257.22      251.37     21.63 o 
  -7   5   1      271.52      277.67     13.09 o 
  -6   5   1        2.56       -3.03      5.11 o 
  -5   5   1      218.42      191.00      7.31 o 
  -4   5   1       49.39       49.69      5.17 o 
  -3   5   1      635.89      656.87     15.06 o 
  -2   5   1        0.82        2.28      1.93 o 
  -1   5   1      367.19      409.19      9.03 o 
   0   5   1      211.47      229.40      6.25 o 
   1   5   1      286.35      317.34      8.43 o 
   2   5   1      481.89      524.36     10.10 o 
   3   5   1       10.80        7.89      3.15 o 
   4   5   1     1085.99     1100.19     31.06 o 
   5   5   1      347.04      278.62     11.58 o 
   6   5   1      308.59      357.33     14.30 o 
   7   5   1      614.18      573.92     20.39 o 
   8   5   1      502.83      533.99     24.19 o 
   9   5   1       23.45       14.66      8.30 o 
  10   5   1      186.45      230.38     15.11 o 
  -9   6   1       15.20        7.86      8.16 o 
  -8   6   1      174.97      179.60     15.74 o 
  -7   6   1        0.49       -3.20      5.71 o 
  -6   6   1      203.31      221.40     11.00 o 
  -5   6   1      209.24      229.10     10.60 o 
  -4   6   1      455.18      431.10     11.44 o 
  -3   6   1       36.09       31.47      5.21 o 
  -2   6   1      558.03      590.58     14.15 o 
  -1   6   1       84.12       82.32      4.03 o 
   0   6   1     2181.89     2289.05     29.77 o 
   1   6   1       13.36       14.67      3.41 o 
   2   6   1      540.33      569.12     12.58 o 
   3   6   1      162.81      151.73      9.14 o 
   4   6   1      704.66      646.64     17.59 o 
   5   6   1       57.78       48.63      6.05 o 
   6   6   1      398.46      392.30     15.57 o 
   7   6   1      159.47      149.92     21.88 o 
   8   6   1       55.20       48.94      8.52 o 
   9   6   1       65.18       83.27     10.54 o 
  -8   7   1       52.24       33.21      8.50 o 
  -7   7   1       78.09       69.49      8.33 o 
  -6   7   1      219.11      224.46     14.85 o 
  -5   7   1       62.18       54.25      8.98 o 
  -4   7   1      171.12      149.76     18.46 o 
  -3   7   1      134.36      136.80      9.78 o 
  -2   7   1       39.17       49.31      7.21 o 
  -1   7   1       53.26       54.24      4.43 o 
   0   7   1       27.14       26.27      3.53 o 
   1   7   1      254.10      253.49      7.72 o 
   2   7   1      170.11      172.60     10.18 o 
   3   7   1      417.71      361.56     18.56 o 
   4   7   1       62.89       62.97     15.34 o 
   5   7   1      391.69      336.11     15.56 o 
   6   7   1       54.62       49.78      6.40 o 
   7   7   1      244.56      287.08     12.50 o 
   8   7   1        1.66       -1.56      7.10 o 
  -6   8   1       69.06      106.23     22.11 o 
  -5   8   1      192.04      195.28     24.76 o 
  -4   8   1      130.50       89.31     18.71 o 
  -3   8   1      119.54      116.08     15.67 o 
  -2   8   1       59.24       47.08      8.61 o 
  -1   8   1      195.66      191.87      8.76 o 
   0   8   1        1.46        8.60      4.72 o 
   1   8   1      110.76      110.19     11.40 o 
   2   8   1       12.20       13.18      7.37 o 
   3   8   1       76.64       83.60     12.07 o 
   4   8   1       69.52       61.30     16.32 o 
   5   8   1       81.09       51.72     11.76 o 
   6   8   1       65.80       61.96     12.95 o 
  -3   9   1        0.61       -6.29     11.21 o 
  -2   9   1        0.01       -0.56     10.93 o 
  -1   9   1        2.16       -2.27     10.26 o 
   0   9   1       46.29       35.35     16.13 o 
   1   9   1        4.06       -7.15      9.15 o 
   2   9   1       70.28      106.38     14.14 o 
   3   9   1        1.21       22.45     13.05 o 
 -12   0   2       18.43       12.82     15.53 o 
 -10   0   2      456.03      521.82     26.56 o 
  -8   0   2      380.38      388.35     15.95 o 
  -6   0   2     1941.99     1917.40     52.61 o 
  -4   0   2     4405.98     4246.95     89.99 o 
  -2   0   2     3899.13     4482.80    115.03 o 
   0   0   2     5677.71     5941.54    164.93 o 
   2   0   2      273.06      268.90      9.02 o 
   4   0   2     7333.04     7871.50    232.50 o 
   6   0   2      482.05      537.41     18.00 o 
   8   0   2        1.15       -0.84      5.56 o 
  10   0   2     1100.97     1002.05     37.68 o 
  12   0   2      206.32      256.05     25.08 o 
 -13   1   2       67.85      112.63     38.12 o 
 -12   1   2      106.06       85.77     24.43 o 
 -11   1   2        6.37       -7.63      8.58 o 
 -10   1   2        2.14        9.33      6.40 o 
  -9   1   2        6.66        4.19      4.69 o 
  -8   1   2      235.00      198.76      8.23 o 
  -7   1   2      602.62      627.98     19.14 o 
  -6   1   2     3284.64     3504.70     65.61 o 
  -5   1   2       82.00       75.37      6.06 o 
  -4   1   2      860.53      836.47     13.79 o 
  -3   1   2       29.99       43.25      4.10 o 
  -2   1   2    15110.31    16268.03    292.72 o 
  -1   1   2     4823.06     4784.01     81.56 o 
   0   1   2      990.36     1001.90     21.31 o 
   1   1   2      913.97      831.60     14.43 o 
   2   1   2     5348.45     5506.52    115.29 o 
   3   1   2     9349.78     9794.51    177.09 o 
   4   1   2     6257.25     6152.73    112.31 o 
   5   1   2     2388.31     2281.59     44.86 o 
   6   1   2     1265.46     1121.62     39.24 o 
   7   1   2      767.13      787.78     17.78 o 
   8   1   2      933.92      900.49     33.14 o 
   9   1   2      188.49      215.90      9.20 o 
  10   1   2      481.19      467.79     16.65 o 
  11   1   2       23.52       18.10     11.99 o 
  12   1   2       85.19       65.23     29.53 o 
  13   1   2       41.93       26.63     13.14 o 
 -12   2   2       10.00       16.10     10.52 o 
 -11   2   2      141.24      145.24     18.82 o 
 -10   2   2       14.35       18.82      8.36 o 
  -9   2   2     1357.41     1562.11     88.95 o 
  -8   2   2      251.67      274.93     11.02 o 
  -7   2   2     2340.32     2495.45     55.15 o 
  -6   2   2      205.68      212.72      7.03 o 
  -5   2   2     3413.19     3456.68     53.04 o 
  -4   2   2       30.00       27.50      2.21 o 
  -3   2   2     3985.24     3948.15     72.11 o 
  -2   2   2      908.42      864.68     19.52 o 
  -1   2   2      882.98      822.38     14.65 o 
   0   2   2     1401.26     1341.16     23.16 o 
   1   2   2     1632.69     1658.82     36.66 o 
   2   2   2      552.18      613.48     11.02 o 
   3   2   2      332.63      305.21      7.22 o 
   4   2   2     1560.75     1637.55     31.38 o 
   5   2   2     1149.82     1256.02     25.09 o 
   6   2   2      256.00      225.34      7.39 o 
   7   2   2       23.74       12.72      4.38 o 
   8   2   2       79.27       80.69      6.92 o 
   9   2   2      110.09      114.52     15.64 o 
  10   2   2      476.55      466.68     27.53 o 
  11   2   2      102.74      148.17     13.08 o 
  12   2   2       28.89       36.28     11.22 o 
 -12   3   2       51.13       91.01     13.27 o 
 -11   3   2       27.76       25.15     10.11 o 
 -10   3   2      115.54      105.65     11.43 o 
  -9   3   2       66.01       39.98      8.46 o 
  -8   3   2      180.55      198.83     13.66 o 
  -7   3   2      604.03      575.41     19.84 o 
  -6   3   2       92.35       87.11      5.18 o 
  -5   3   2      376.19      344.74      8.31 o 
  -4   3   2      699.05      791.71     16.76 o 
  -3   3   2     2074.69     2108.72     61.48 o 
  -2   3   2     1338.11     1365.82     27.53 o 
  -1   3   2     2731.37     3007.17     47.99 o 
   0   3   2      754.07      652.99     10.26 o 
   1   3   2      632.59      584.03     10.04 o 
   2   3   2     3750.16     4087.81     89.13 o 
   3   3   2      551.95      447.20     28.83 o 
   4   3   2     1735.74     1755.34     33.66 o 
   5   3   2     1096.61     1121.28     26.39 o 
   6   3   2     2248.12     2359.13     64.24 o 
   7   3   2      660.81      648.40     21.96 o 
   8   3   2      492.95      557.85     22.70 o 
   9   3   2       55.78       65.69     13.09 o 
  10   3   2       13.80        7.58      8.21 o 
  11   3   2      205.78      196.14     29.12 o 
  12   3   2        0.50        2.66     10.78 o 
 -11   4   2       21.89        7.76      9.13 o 
 -10   4   2      223.81      209.90     19.41 o 
  -9   4   2       22.44       -0.70      7.14 o 
  -8   4   2      748.43      787.09     26.11 o 
  -7   4   2      317.48      344.32     14.51 o 
  -6   4   2     1396.30     1451.07     30.03 o 
  -5   4   2      343.06      359.96      9.96 o 
  -4   4   2     1943.43     1946.26     38.16 o 
  -3   4   2        8.17        6.62      2.90 o 
  -2   4   2      996.38      968.24     20.18 o 
  -1   4   2        3.88        7.11      1.07 o 
   0   4   2      894.42      863.51     15.03 o 
   1   4   2      230.43      255.15      4.98 o 
   2   4   2       51.21       53.95      3.66 o 
   3   4   2      584.02      694.09     21.83 o 
   4   4   2      141.06      120.76     12.65 o 
   5   4   2      218.53      186.31      8.99 o 
   6   4   2      234.62      198.65     21.31 o 
   7   4   2      129.38      126.59     15.28 o 
   8   4   2       10.81       16.69      7.36 o 
   9   4   2      253.09      240.33     21.14 o 
  10   4   2      105.72      124.07     19.81 o 
  11   4   2       43.79       36.96     10.68 o 
 -10   5   2       65.71       86.15     11.00 o 
  -9   5   2        4.52        5.48     12.03 o 
  -8   5   2       91.74       80.50      9.31 o 
  -7   5   2       19.63       18.07      6.47 o 
  -6   5   2      311.42      311.88     19.99 o 
  -5   5   2      146.08      153.29      6.63 o 
  -4   5   2        8.10        4.48      4.47 o 
  -3   5   2      100.14      102.87      4.17 o 
  -2   5   2     1473.66     1657.76     30.16 o 
  -1   5   2       66.30       61.32      3.37 o 
   0   5   2      760.98      856.19     20.73 o 
   1   5   2      745.02      752.54     12.77 o 
   2   5   2      790.13      882.08     16.96 o 
   3   5   2     2111.84     2263.77     51.36 o 
   4   5   2      331.35      321.98     12.11 o 
   5   5   2      557.47      625.78     20.28 o 
   6   5   2      101.30      102.49      8.22 o 
   7   5   2      294.61      318.45     23.78 o 
   8   5   2      326.03      292.32     15.03 o 
   9   5   2      149.18      145.55     11.98 o 
  10   5   2       59.72       54.40     10.05 o 
  11   5   2       19.19       24.10     18.74 o 
  -9   6   2      193.57      183.71     23.04 o 
  -8   6   2        4.09        7.67      7.38 o 
  -7   6   2      530.07      523.46     19.29 o 
  -6   6   2       49.10       65.90      6.43 o 
  -5   6   2      850.84      930.38     20.94 o 
  -4   6   2       42.21       55.99      4.65 o 
  -3   6   2      127.87      141.85      5.55 o 
  -2   6   2      118.92      118.02     14.57 o 
  -1   6   2      369.07      357.66     10.72 o 
   0   6   2        9.31        7.76      3.19 o 
   1   6   2      556.54      588.46     15.86 o 
   2   6   2       34.10       34.19      4.69 o 
   3   6   2       34.36       42.19      4.10 o 
   4   6   2        8.38        8.49      4.51 o 
   5   6   2        9.00       10.40      4.62 o 
   6   6   2      195.72      209.39      9.79 o 
   7   6   2        0.19        1.49      7.99 o 
   8   6   2       15.20       16.14      6.65 o 
   9   6   2       47.18       22.97     11.73 o 
  10   6   2       53.38       55.32     20.92 o 
  -8   7   2        0.72       13.73      9.18 o 
  -7   7   2      233.49      210.20     11.57 o 
  -6   7   2        2.80        1.74      5.61 o 
  -5   7   2      525.04      500.76     19.28 o 
  -4   7   2       10.20        6.53      5.09 o 
  -3   7   2      424.04      387.32     18.26 o 
  -2   7   2       81.57       50.14      7.16 o 
  -1   7   2        2.98       -2.41      4.90 o 
   0   7   2      795.72      766.44     14.06 o 
   1   7   2      177.11      175.68     10.85 o 
   2   7   2      424.63      389.84     24.19 o 
   3   7   2       55.53       67.62     10.39 o 
   4   7   2      331.19      314.11     34.57 o 
   5   7   2        2.10        4.80      6.21 o 
   6   7   2      215.39      205.02      8.96 o 
   7   7   2       54.54       42.95      6.33 o 
   8   7   2      122.96      124.48     11.79 o 
  -5   8   2       37.24       41.49     17.83 o 
  -4   8   2       75.13       57.00     11.96 o 
  -3   8   2       22.92       30.60      8.04 o 
  -2   8   2      140.65      150.71     10.61 o 
  -1   8   2      205.55      198.46      9.91 o 
   0   8   2       49.41       49.00      6.19 o 
   1   8   2       10.76       11.18      6.25 o 
   2   8   2       33.69       28.72      8.14 o 
   3   8   2       34.05       27.73     10.15 o 
   4   8   2       50.03       29.10     15.91 o 
   5   8   2       52.13       65.85     14.65 o 
   6   8   2       97.30       87.31     16.66 o 
  -3   9   2        0.41       -9.54      9.54 o 
  -2   9   2       42.18       37.07      9.89 o 
  -1   9   2       20.87       30.07     11.76 o 
   0   9   2       49.59       52.55     17.26 o 
   1   9   2       36.51       32.54     14.52 o 
   2   9   2       24.50       31.63     11.96 o 
   3   9   2       68.76       95.82     30.35 o 
 -11   0   3       33.84       61.56     10.56 o 
  -9   0   3      669.31      769.15     26.35 o 
  -7   0   3     3123.78     3597.66     95.96 o 
  -5   0   3     1676.35     1583.02     44.48 o 
  -3   0   3      334.24      291.18     14.51 o 
  -1   0   3       58.18       26.76      4.21 o 
   1   0   3     3650.10     3675.46    162.16 o 
   3   0   3      646.66      512.26     16.07 o 
   5   0   3     2003.07     1904.95     76.08 o 
   7   0   3     1088.69     1179.03    154.34 o 
   9   0   3      179.57      191.16     12.37 o 
  11   0   3       22.54       33.44     10.09 o 
 -13   1   3        0.18       -6.93     12.38 o 
 -12   1   3        3.17        5.63     10.03 o 
 -11   1   3       49.68       48.21     10.47 o 
 -10   1   3        0.32        3.18      6.32 o 
  -9   1   3      222.13      204.92      8.72 o 
  -8   1   3        4.20        3.15      3.99 o 
  -7   1   3      508.58      461.27     11.94 o 
  -6   1   3      814.74      883.74     16.74 o 
  -5   1   3     1810.18     1825.11     28.74 o 
  -4   1   3      886.78      817.90     16.53 o 
  -3   1   3     3116.06     3396.07     62.26 o 
  -2   1   3    18051.04    18460.59    332.19 o 
  -1   1   3     5853.07     5931.73    107.07 o 
   0   1   3     9036.25     9063.93    149.71 o 
   1   1   3    10541.43    10680.67    192.53 o 
   2   1   3     7509.32     7502.15    112.99 o 
   3   1   3      409.48      331.53      7.71 o 
   4   1   3     2747.88     2589.14     48.51 o 
   5   1   3       38.58       23.65      2.93 o 
   6   1   3     1177.83     1163.72     35.13 o 
   7   1   3      269.11      252.38      8.47 o 
   8   1   3      983.87      992.13     22.10 o 
   9   1   3      367.73      338.59     16.70 o 
  10   1   3        8.50        1.60      6.47 o 
  11   1   3      112.68       96.41     11.79 o 
  12   1   3        1.82       -5.16      9.61 o 
  13   1   3       41.59       37.97     13.67 o 
 -12   2   3      152.10      178.61     15.36 o 
 -11   2   3        9.49        1.65     11.12 o 
 -10   2   3      172.49      221.52     22.40 o 
  -9   2   3       15.57       18.34      7.36 o 
  -8   2   3      673.48      769.74     20.92 o 
  -7   2   3      169.41      157.64      9.84 o 
  -6   2   3      508.39      510.62     10.02 o 
  -5   2   3      436.66      501.00      9.46 o 
  -4   2   3      278.51      260.31      8.39 o 
  -3   2   3      206.43      208.04      7.78 o 
  -2   2   3     3266.69     3362.14     57.42 o 
  -1   2   3     1300.61     1266.04     33.23 o 
   0   2   3       93.60      126.44      8.40 o 
   1   2   3      151.52      140.65      4.09 o 
   2   2   3     1610.02     1622.96     25.40 o 
   3   2   3       12.29        9.51      2.57 o 
   4   2   3      547.48      490.62     12.70 o 
   5   2   3       90.71       96.46      5.92 o 
   6   2   3      404.19      325.93      9.91 o 
   7   2   3      445.97      459.01     12.28 o 
   8   2   3      697.40      713.82     27.55 o 
   9   2   3       25.90       20.72      7.77 o 
  10   2   3      226.14      195.60     13.62 o 
  11   2   3       56.53       63.58     19.91 o 
  12   2   3       27.72       45.16     11.57 o 
 -12   3   3       48.24       26.85     14.79 o 
 -11   3   3        0.09       -5.33      9.03 o 
 -10   3   3        6.30        0.25      7.88 o 
  -9   3   3       12.43       11.82      7.49 o 
  -8   3   3      191.62      165.77     10.65 o 
  -7   3   3      327.67      312.96     13.46 o 
  -6   3   3      753.39      702.24     17.82 o 
  -5   3   3      281.61      296.56      9.54 o 
  -4   3   3     1165.39     1167.45     23.03 o 
  -3   3   3     2058.09     2099.33     45.18 o 
  -2   3   3     3854.40     4054.93     91.63 o 
  -1   3   3     4615.20     4932.12     92.22 o 
   0   3   3     2330.01     2402.30     38.48 o 
   1   3   3    13800.19    14858.23    227.25 o 
   2   3   3    10361.93    11985.85    222.90 o 
   3   3   3    12253.17    13081.38    329.90 o 
   4   3   3     1010.67      993.25     26.65 o 
   5   3   3      775.79      754.05     42.38 o 
   6   3   3     1062.70      989.99     30.78 o 
   7   3   3       27.52       39.59      6.75 o 
   8   3   3      539.15      480.12     18.73 o 
   9   3   3      136.70      127.26     11.02 o 
  10   3   3      139.94      125.85     12.03 o 
  11   3   3      150.54      122.64     13.07 o 
  12   3   3      126.66      137.00     19.47 o 
 -11   4   3       80.15      119.99     25.52 o 
 -10   4   3      103.51      100.43     11.97 o 
  -9   4   3      228.02      235.47     17.66 o 
  -8   4   3        3.42       12.81      6.45 o 
  -7   4   3      185.91      203.49     19.38 o 
  -6   4   3      147.77      165.01      7.01 o 
  -5   4   3      122.59      105.96      5.35 o 
  -4   4   3      296.49      308.28     16.01 o 
  -3   4   3     1007.93     1059.60     29.12 o 
  -2   4   3       72.99       93.78      8.12 o 
  -1   4   3      444.22      468.03      8.83 o 
   0   4   3       82.74       84.07      2.33 o 
   1   4   3      182.85      185.73      7.82 o 
   2   4   3        0.53        0.39      2.97 o 
   3   4   3      107.25      104.72      4.29 o 
   4   4   3      207.30      174.48      7.27 o 
   5   4   3      226.07      238.82     10.96 o 
   6   4   3      420.06      430.52     16.23 o 
   7   4   3      196.82      213.59     11.51 o 
   8   4   3        8.91       22.86      7.24 o 
   9   4   3      217.90      215.47     18.15 o 
  10   4   3       75.25       91.83     13.56 o 
  11   4   3      168.19      180.19     14.93 o 
 -10   5   3        1.49        2.45      9.91 o 
  -9   5   3       78.30       77.57      9.89 o 
  -8   5   3        9.80        8.88      6.94 o 
  -7   5   3      271.81      238.57     12.88 o 
  -6   5   3       15.52       12.86      4.46 o 
  -5   5   3      866.33      842.33     18.96 o 
  -4   5   3      375.24      376.47     11.89 o 
  -3   5   3     1740.42     1812.99     40.35 o 
  -2   5   3     2112.63     2183.51     50.64 o 
  -1   5   3     2249.00     2530.03     47.60 o 
   0   5   3     1438.51     1525.68     52.87 o 
   1   5   3      966.23     1113.39     20.94 o 
   2   5   3      546.24      533.44     11.53 o 
   3   5   3      948.56     1013.69     21.91 o 
   4   5   3     1050.45     1049.68     26.19 o 
   5   5   3      520.58      506.96     15.34 o 
   6   5   3      174.49      160.33     12.24 o 
   7   5   3      745.69      675.93     20.10 o 
   8   5   3       48.39       47.24      9.57 o 
   9   5   3      285.61      264.86     13.08 o 
  10   5   3        1.58       -7.22      7.22 o 
  11   5   3      111.71      124.43     23.72 o 
  -9   6   3      129.85      182.04     15.29 o 
  -8   6   3      149.94      140.83     10.89 o 
  -7   6   3       98.36      102.32      9.09 o 
  -6   6   3      615.43      633.93     16.10 o 
  -5   6   3      393.63      397.26     18.19 o 
  -4   6   3      245.50      250.65      9.60 o 
  -3   6   3       84.91       69.80      4.27 o 
  -2   6   3      675.29      641.48     18.18 o 
  -1   6   3      576.09      608.89     17.92 o 
   0   6   3       24.51        8.86      5.15 o 
   1   6   3        1.42       -1.87      4.67 o 
   2   6   3        1.51       -1.15      2.91 o 
   3   6   3       49.93       64.02      6.10 o 
   4   6   3       25.73       32.44      4.48 o 
   5   6   3       61.23       68.88      6.56 o 
   6   6   3      198.96      192.03      9.58 o 
   7   6   3      355.61      331.41     13.11 o 
   8   6   3      115.31      108.85      9.16 o 
   9   6   3       14.61       14.79      6.82 o 
  10   6   3        1.51        9.39     12.17 o 
  -8   7   3       58.84       29.44      8.08 o 
  -7   7   3       83.73       81.82      8.62 o 
  -6   7   3       81.18       63.35      6.54 o 
  -5   7   3       51.39       46.87      6.76 o 
  -4   7   3      304.31      254.14     10.68 o 
  -3   7   3      132.40      129.65     13.99 o 
  -2   7   3      470.85      385.27     22.08 o 
  -1   7   3      807.78      758.21     20.21 o 
   0   7   3       52.79       56.11      6.41 o 
   1   7   3       76.09       75.77      7.62 o 
   2   7   3      140.52      119.20     16.22 o 
   3   7   3      216.17      222.64     15.25 o 
   4   7   3      162.28      137.89     13.16 o 
   5   7   3        8.58        8.40      5.12 o 
   6   7   3      120.94      112.42     11.21 o 
   7   7   3        5.35        2.92      5.73 o 
   8   7   3        9.49       10.73      6.36 o 
  -7   8   3       38.98       36.29     11.84 o 
  -5   8   3       74.46       73.75     17.17 o 
  -4   8   3       31.37       13.53     12.08 o 
  -3   8   3       18.53       15.10      7.50 o 
  -2   8   3       47.11       51.40      8.47 o 
  -1   8   3       77.71       64.31      7.48 o 
   0   8   3       33.03       39.15      9.20 o 
   1   8   3       15.91        6.61      9.87 o 
   2   8   3       35.94       17.24     20.48 o 
   3   8   3       17.04      -11.53     11.53 o 
   4   8   3       17.34        0.54     13.62 o 
   5   8   3        0.86       -6.35     10.18 o 
   6   8   3       29.01       49.71     13.29 o 
  -3   9   3       56.91      104.69     30.86 o 
  -2   9   3        9.63        2.74      7.55 o 
  -1   9   3       58.33       42.24     16.84 o 
   0   9   3      116.57      115.09     29.88 o 
   1   9   3        5.49        9.73     14.24 o 
   2   9   3      107.80      101.47     20.60 o 
   3   9   3        4.49        2.27     18.74 o 
 -12   0   4       29.12       50.62     17.39 o 
 -10   0   4       76.64      112.66     11.08 o 
  -8   0   4       36.81       20.87      6.45 o 
  -6   0   4      744.61      815.32     26.84 o 
  -4   0   4       91.37      123.93      7.45 o 
  -2   0   4     3354.67     3576.63     92.42 o 
   0   0   4       59.52       68.97      3.28 o 
   2   0   4    21187.06    21575.12    549.43 o 
   4   0   4    12866.62    12834.05    238.41 o 
   6   0   4     6326.18     6359.45    178.33 o 
   8   0   4     3542.71     3632.22     98.19 o 
  10   0   4      130.14      120.06     11.74 o 
  12   0   4       84.92       84.46     19.09 o 
 -13   1   4       11.01       18.10     13.42 o 
 -12   1   4       48.23       52.73     11.60 o 
 -11   1   4      102.85       93.85     11.48 o 
 -10   1   4       94.78       83.30      8.46 o 
  -9   1   4       93.93      100.07      7.26 o 
  -8   1   4        7.85        5.52      4.08 o 
  -7   1   4      715.78      757.05     17.21 o 
  -6   1   4     1284.30     1335.17     21.89 o 
  -5   1   4      882.05      898.15     18.51 o 
  -4   1   4     3591.75     3729.56     68.77 o 
  -3   1   4     1781.55     1680.46     33.49 o 
  -2   1   4    26099.54    27135.63    455.67 o 
  -1   1   4    30214.09    30331.06    545.12 o 
   0   1   4      162.15      135.15      3.33 o 
   1   1   4     8226.25     8201.29    148.17 o 
   2   1   4     6192.30     6082.24    110.47 o 
   3   1   4     2603.01     2554.35     39.44 o 
   4   1   4     7307.48     7773.13    117.58 o 
   5   1   4      185.28      210.99     10.17 o 
   6   1   4      501.36      478.62     13.05 o 
   7   1   4      139.45      124.57      6.20 o 
   8   1   4      508.60      495.61     13.55 o 
   9   1   4      289.93      269.53     10.26 o 
  10   1   4       13.72       21.52      6.99 o 
  11   1   4        6.22       14.20      9.38 o 
  12   1   4       29.09       24.62     11.15 o 
  13   1   4       23.94       50.84     21.11 o 
 -12   2   4        1.36       -2.44      9.75 o 
 -11   2   4       35.67       54.98     10.33 o 
 -10   2   4       26.57       20.28      8.30 o 
  -9   2   4       16.65        6.92      7.25 o 
  -8   2   4      162.66      170.13     12.01 o 
  -7   2   4        4.33       -2.78      2.78 o 
  -6   2   4       40.11       38.58      3.12 o 
  -5   2   4        2.15        0.35      2.48 o 
  -4   2   4     1093.26     1101.00     21.74 o 
  -3   2   4      274.44      235.67      5.92 o 
  -2   2   4     1192.53     1140.17     20.18 o 
  -1   2   4       11.26       11.45      1.41 o 
   0   2   4      894.73      834.90     19.38 o 
   1   2   4     1040.87     1033.14     19.58 o 
   2   2   4     1280.29     1393.96     22.06 o 
   3   2   4     3478.33     3422.86     52.57 o 
   4   2   4       57.18       63.83      3.35 o 
   5   2   4     1773.67     1690.74     33.10 o 
   6   2   4       43.46       31.78      3.97 o 
   7   2   4      650.24      612.87     15.09 o 
   8   2   4       31.80       14.00      5.42 o 
   9   2   4      892.30      873.89     29.55 o 
  10   2   4       18.04       18.89      8.61 o 
  11   2   4      219.62      235.56     44.40 o 
  12   2   4        7.50        5.59     10.99 o 
 -12   3   4       18.79       20.46     10.91 o 
 -11   3   4      106.12       82.90     11.62 o 
 -10   3   4       49.37       46.02     13.06 o 
  -9   3   4       30.55       18.61      9.14 o 
  -8   3   4      153.56      166.30     26.08 o 
  -7   3   4      455.50      432.54     11.92 o 
  -6   3   4      911.82      984.91     21.17 o 
  -5   3   4     1869.20     1957.68     42.75 o 
  -4   3   4     1905.20     2098.83     39.69 o 
  -3   3   4      689.81      670.56     15.87 o 
  -2   3   4     1917.69     1824.81     42.47 o 
  -1   3   4     2758.68     3130.99     71.46 o 
   0   3   4      209.20      149.49      5.30 o 
   1   3   4     1784.03     1983.96     38.24 o 
   2   3   4      433.15      394.85      9.52 o 
   3   3   4     3426.20     3650.78     64.96 o 
   4   3   4      140.17      141.33      4.90 o 
   5   3   4      347.53      345.65     24.39 o 
   6   3   4      509.89      480.36     31.38 o 
   7   3   4      475.87      435.62     16.85 o 
   8   3   4       20.99        4.02      7.04 o 
   9   3   4      113.33       80.67      8.15 o 
  10   3   4        2.56        0.93      8.64 o 
  11   3   4        7.91        9.73      9.23 o 
  12   3   4        0.61       -1.04     15.12 o 
 -11   4   4       64.38       66.87     11.64 o 
 -10   4   4       29.32       46.60      9.88 o 
  -9   4   4       53.13       41.81      8.61 o 
  -8   4   4       76.19       72.38     17.28 o 
  -7   4   4      281.05      296.93      9.96 o 
  -6   4   4      123.74      118.90      6.12 o 
  -5   4   4      191.84      205.41      7.25 o 
  -4   4   4        0.98        1.28      3.54 o 
  -3   4   4      495.58      535.74     16.18 o 
  -2   4   4       39.17       36.25      3.14 o 
  -1   4   4      147.68      158.11      5.01 o 
   0   4   4      110.84      126.98      6.69 o 
   1   4   4     2429.50     2745.81     52.66 o 
   2   4   4      142.13      118.45      4.73 o 
   3   4   4        1.49        4.47      2.37 o 
   4   4   4      909.31      859.41     19.13 o 
   5   4   4       60.37       62.24     10.01 o 
   6   4   4     1636.69     1707.91     41.17 o 
   7   4   4       59.00       63.35      7.05 o 
   8   4   4      862.21      858.33     24.42 o 
   9   4   4       35.81       53.61     10.88 o 
  10   4   4       94.74       90.09      8.22 o 
  11   4   4       65.93       80.53     12.07 o 
 -10   5   4      113.99       94.86     11.43 o 
  -9   5   4      111.81       97.95     10.57 o 
  -8   5   4      168.60      128.60     18.62 o 
  -7   5   4      173.74      207.27      9.12 o 
  -6   5   4      589.13      549.17     17.36 o 
  -5   5   4      260.56      267.68      8.81 o 
  -4   5   4      223.87      253.77     10.48 o 
  -3   5   4     3835.96     4114.01    106.70 o 
  -2   5   4      298.61      313.65     12.06 o 
  -1   5   4     2976.42     3169.33     59.24 o 
   0   5   4      674.17      695.69     17.02 o 
   1   5   4     1046.97     1096.66     31.18 o 
   2   5   4      703.53      781.86     19.88 o 
   3   5   4      360.86      336.30      9.69 o 
   4   5   4      623.29      609.70     15.02 o 
   5   5   4       88.25       77.81      6.27 o 
   6   5   4       26.14       27.46      5.16 o 
   7   5   4       13.51       22.16      7.53 o 
   8   5   4      421.87      404.51     13.40 o 
   9   5   4       48.49       35.27      6.97 o 
  10   5   4       53.86       55.47      7.86 o 
  11   5   4        4.91        8.19     20.04 o 
  -9   6   4        3.27        7.71      8.23 o 
  -8   6   4      164.93      192.43     24.00 o 
  -7   6   4       26.29       17.01      5.50 o 
  -6   6   4      193.57      222.38      8.83 o 
  -5   6   4       19.14       16.19      4.35 o 
  -4   6   4      147.08      143.65      6.77 o 
  -3   6   4        0.63        1.36      4.28 o 
  -2   6   4       17.57       20.97      7.78 o 
  -1   6   4        2.47        3.49      3.64 o 
   0   6   4        5.31        2.24      3.16 o 
   1   6   4      227.75      223.17      7.79 o 
   2   6   4      101.06       95.77      5.18 o 
   3   6   4      357.18      360.89     12.81 o 
   4   6   4      126.76      110.19      8.04 o 
   5   6   4      456.98      471.41     13.47 o 
   6   6   4      325.52      310.82     11.01 o 
   7   6   4      602.18      637.40     20.27 o 
   8   6   4       33.91       39.43      6.75 o 
   9   6   4      107.24      107.90      8.93 o 
  10   6   4       39.10       36.70     17.89 o 
  -8   7   4       47.08       50.07      8.97 o 
  -7   7   4       66.68       46.33      7.04 o 
  -6   7   4      168.54      164.14     12.38 o 
  -5   7   4      168.08      137.07      8.63 o 
  -4   7   4      433.55      436.70     14.40 o 
  -3   7   4      450.52      381.01     17.57 o 
  -2   7   4      188.27      184.38     15.69 o 
  -1   7   4      181.09      200.51     16.19 o 
   0   7   4      398.09      391.21     16.30 o 
   1   7   4       49.01       50.15     12.92 o 
   2   7   4      245.05      289.95     23.53 o 
   3   7   4      348.68      376.55     26.56 o 
   4   7   4       59.42       47.72     10.08 o 
   5   7   4      502.97      494.18     18.58 o 
   6   7   4       27.52       25.49      5.84 o 
   7   7   4      106.97       93.24     11.69 o 
   8   7   4        0.14       -0.08      6.35 o 
  -7   8   4       26.18       46.94     12.16 o 
  -6   8   4       13.72       20.44     15.88 o 
  -5   8   4      136.51      153.17     36.78 o 
  -4   8   4       18.85       16.33      9.72 o 
  -3   8   4        2.07        6.84      9.21 o 
  -2   8   4        1.80       -4.07      7.28 o 
  -1   8   4      115.72      123.19     13.54 o 
   0   8   4       79.85       74.86      7.74 o 
   1   8   4        2.94       -8.74      8.74 o 
   2   8   4       53.46       53.21     14.96 o 
   3   8   4       27.11       15.85     14.14 o 
   4   8   4      297.49      310.27     26.52 o 
   5   8   4        8.83       12.10     14.52 o 
  -3   9   4      123.45      144.88     30.48 o 
  -2   9   4        2.20        5.64      9.08 o 
  -1   9   4        1.93       -8.32      9.98 o 
   0   9   4       66.95       83.63     14.62 o 
   1   9   4       95.28       81.01     14.10 o 
   2   9   4       86.78       75.95     18.30 o 
   3   9   4       13.09        2.96     18.43 o 
 -11   0   5        9.79       28.34      9.20 o 
  -9   0   5       39.51       15.31      7.41 o 
  -7   0   5       71.88       69.38     12.92 o 
  -5   0   5       11.44        7.65      3.36 o 
  -3   0   5       19.19       20.83      5.17 o 
  -1   0   5    15134.39    15490.35    394.52 o 
   1   0   5     6463.01     6931.02    177.61 o 
   3   0   5      156.01      211.64      8.44 o 
   5   0   5     2699.64     2278.81     79.17 o 
   7   0   5     2645.98     2584.58     70.95 o 
   9   0   5     1515.97     1649.79     49.14 o 
  11   0   5       24.41       29.60     10.05 o 
 -13   1   5        1.02       17.45     18.24 o 
 -12   1   5        0.67       -9.47      9.47 o 
 -11   1   5       35.47       43.35     13.20 o 
 -10   1   5      150.85      162.46     10.35 o 
  -9   1   5      400.14      446.11     13.16 o 
  -8   1   5      891.25      962.21     22.93 o 
  -7   1   5      108.79      108.68      5.40 o 
  -6   1   5     3000.44     3126.16     48.44 o 
  -5   1   5     1796.02     1778.12     34.29 o 
  -4   1   5      717.24      653.37     13.75 o 
  -3   1   5     4753.95     4621.11     99.86 o 
  -2   1   5      440.85      348.18      9.17 o 
  -1   1   5     3308.01     3210.51     58.65 o 
   0   1   5      776.89      807.44     14.28 o 
   1   1   5     1631.45     1633.43     30.55 o 
   2   1   5      801.56      803.35     16.01 o 
   3   1   5     3127.72     3341.22     61.85 o 
   4   1   5     1500.58     1628.04     26.15 o 
   5   1   5     1382.61     1531.33     25.30 o 
   6   1   5        2.53        2.03      2.33 o 
   7   1   5      191.78      164.96      5.49 o 
   8   1   5       37.27       21.67      4.70 o 
   9   1   5       62.11       71.40      8.23 o 
  10   1   5      133.95      175.35     18.38 o 
  11   1   5        9.18       16.31      9.59 o 
  12   1   5       19.07       40.35     11.81 o 
 -12   2   5       22.04       14.17     10.51 o 
 -11   2   5       46.82       42.62     10.26 o 
 -10   2   5        0.74       -6.49      8.40 o 
  -9   2   5       19.68       12.09      7.12 o 
  -8   2   5       26.46       12.76      7.74 o 
  -7   2   5      226.74      217.27      6.28 o 
  -6   2   5      115.02      115.14      4.30 o 
  -5   2   5       62.07       54.07      3.85 o 
  -4   2   5     3910.17     4271.42     78.57 o 
  -3   2   5     6308.68     6799.04    123.56 o 
  -2   2   5       48.23       50.18      2.35 o 
  -1   2   5      224.04      230.37      5.37 o 
   0   2   5     3990.96     4161.60     69.41 o 
   1   2   5       45.75       29.62      1.94 o 
   2   2   5     3462.92     3346.22     61.55 o 
   3   2   5      851.46      796.21     13.94 o 
   4   2   5     8784.78     9090.46    137.68 o 
   5   2   5       29.91       31.50      2.91 o 
   6   2   5     4741.66     4805.37     81.69 o 
   7   2   5      286.00      295.83      7.83 o 
   8   2   5      420.43      434.58     13.43 o 
   9   2   5       30.25       23.34      7.80 o 
  10   2   5      532.46      503.21     21.46 o 
  11   2   5        0.15        3.21      9.04 o 
  12   2   5      199.11      227.92     17.11 o 
 -12   3   5       20.93       48.45     15.94 o 
 -11   3   5       65.93       74.30     11.80 o 
 -10   3   5      163.81      147.64     12.48 o 
  -9   3   5       81.34       70.75      9.28 o 
  -8   3   5      555.70      548.61     22.78 o 
  -7   3   5      636.21      687.04     16.31 o 
  -6   3   5      220.54      176.53      6.83 o 
  -5   3   5      845.00      860.44     25.47 o 
  -4   3   5      330.32      297.07     12.45 o 
  -3   3   5     1731.09     1741.22     59.95 o 
  -2   3   5      476.20      461.25     37.83 o 
  -1   3   5      322.13      294.86      9.39 o 
   0   3   5       24.26       39.19      5.30 o 
   1   3   5      145.69      134.00      8.69 o 
   2   3   5      645.01      664.51     41.60 o 
   3   3   5      374.24      418.19      9.63 o 
   4   3   5      128.22      127.06      7.04 o 
   5   3   5       70.17       63.47      4.61 o 
   6   3   5       98.50       77.10      6.94 o 
   7   3   5      121.06      113.37      6.53 o 
   8   3   5      156.78      127.89      7.36 o 
   9   3   5       81.41      100.63      7.32 o 
  10   3   5        1.03        4.06      8.98 o 
  11   3   5       57.74       78.92     12.19 o 
 -11   4   5       22.30        7.27      9.82 o 
 -10   4   5      247.43      264.76     15.56 o 
  -9   4   5      179.04      152.77     11.57 o 
  -8   4   5      156.43      160.63     14.48 o 
  -7   4   5      132.99       99.93      6.32 o 
  -6   4   5       42.56       41.99      4.73 o 
  -5   4   5     1447.78     1457.01     40.73 o 
  -4   4   5      584.08      557.75     21.20 o 
  -3   4   5     2577.15     2725.84     63.31 o 
  -2   4   5      495.36      506.65     13.63 o 
  -1   4   5     1942.41     2073.24     54.33 o 
   0   4   5      310.26      316.06      9.01 o 
   1   4   5     4428.27     4809.24    105.45 o 
   2   4   5      608.15      654.05     16.46 o 
   3   4   5     2927.52     2955.47     67.26 o 
   4   4   5       78.72       65.58      4.78 o 
   5   4   5     1784.73     1854.02     37.86 o 
   6   4   5        3.54        4.30      4.29 o 
   7   4   5      343.31      343.03     11.33 o 
   8   4   5       17.63       24.54      5.45 o 
   9   4   5      391.12      396.56     25.75 o 
  10   4   5        5.42       -3.79      7.37 o 
  11   4   5      151.89      150.97     15.03 o 
 -10   5   5       67.97       71.10     10.33 o 
  -9   5   5       57.98       52.22      9.38 o 
  -8   5   5      310.20      376.49     12.30 o 
  -7   5   5       46.74       36.39      5.65 o 
  -6   5   5     1194.18     1269.23     31.92 o 
  -5   5   5      259.15      220.38      8.99 o 
  -4   5   5      335.43      329.00     26.79 o 
  -3   5   5       77.02       81.01      7.42 o 
  -2   5   5      374.93      356.21     10.64 o 
  -1   5   5      400.01      453.62     13.64 o 
   0   5   5      381.13      395.07     20.09 o 
   1   5   5       37.05       34.88      4.11 o 
   2   5   5      158.93      133.19      6.01 o 
   3   5   5      171.79      160.93      6.53 o 
   4   5   5       49.55       31.86      4.63 o 
   5   5   5      174.24      159.41      7.52 o 
   6   5   5        4.00        7.03      4.80 o 
   7   5   5      301.21      293.35     10.87 o 
   8   5   5       25.34       19.06      6.10 o 
   9   5   5       99.61      104.23      9.53 o 
  10   5   5       70.32       69.56      8.42 o 
  -9   6   5      127.74      154.27     16.10 o 
  -8   6   5       44.22       32.50      6.93 o 
  -7   6   5      204.91      222.03      9.37 o 
  -6   6   5       14.10       12.49      4.93 o 
  -5   6   5      825.59      879.96     20.08 o 
  -4   6   5        8.57       10.41      4.26 o 
  -3   6   5       51.60       59.89      7.21 o 
  -2   6   5      230.54      220.01      7.92 o 
  -1   6   5       57.66       59.85      8.13 o 
   0   6   5      402.25      408.48     22.24 o 
   1   6   5       29.01       27.08      7.00 o 
   2   6   5      910.74      937.63     22.97 o 
   3   6   5        5.39        8.01      4.14 o 
   4   6   5      309.14      316.51     10.26 o 
   5   6   5       31.68       12.18      4.82 o 
   6   6   5      459.20      431.16     13.39 o 
   7   6   5      165.87      166.40      9.85 o 
   8   6   5      815.26      880.35     22.58 o 
   9   6   5       25.02       18.89      7.25 o 
  -8   7   5        0.92        0.04     10.47 o 
  -7   7   5      309.99      318.07     11.63 o 
  -6   7   5       13.23        4.96      5.92 o 
  -5   7   5      184.70      177.91      9.48 o 
  -4   7   5        5.14        1.87      7.30 o 
  -3   7   5      585.16      620.12     32.92 o 
  -2   7   5       15.89       17.64     15.85 o 
  -1   7   5      448.56      505.55     37.08 o 
   0   7   5       66.96       64.32     10.98 o 
   1   7   5       27.05       26.49     12.07 o 
   2   7   5       31.33       38.43     13.14 o 
   3   7   5      115.12       63.67     15.06 o 
   4   7   5       57.86       44.26      7.98 o 
   5   7   5        1.13       -4.02      4.91 o 
   6   7   5       86.18       77.46      6.91 o 
   7   7   5        1.59       11.12      6.17 o 
   8   7   5       52.93       67.43      9.89 o 
  -5   8   5       46.66       30.94     10.70 o 
  -4   8   5       30.94       28.40     10.06 o 
  -3   8   5       30.23       11.65      8.84 o 
  -2   8   5       25.01       11.76      8.58 o 
  -1   8   5        3.97        4.06      6.98 o 
   0   8   5       21.87       22.96      9.28 o 
   1   8   5      186.02      205.27     20.18 o 
   2   8   5       45.79       22.15     13.86 o 
   4   8   5       65.02       60.89     17.17 o 
   5   8   5       65.56       90.85     18.52 o 
  -3   9   5        2.20      -16.85     23.60 o 
  -2   9   5       35.80       42.77     11.48 o 
  -1   9   5       13.14       21.24     11.21 o 
   0   9   5        1.17        0.06     13.05 o 
   1   9   5       16.62       19.13     11.57 o 
   2   9   5        1.71        1.85     12.63 o 
 -12   0   6        6.84      -16.00     16.00 o 
 -10   0   6        0.71       -0.06      8.00 o 
  -8   0   6     1415.72     1442.33     42.92 o 
  -6   0   6      514.59      490.43     13.38 o 
  -4   0   6     2432.15     2502.04     69.29 o 
  -2   0   6     1077.13     1039.13     28.61 o 
   0   0   6    12383.96    12280.43    313.52 o 
   2   0   6    22290.11    21780.22    835.69 o 
   4   0   6     2054.21     1743.55     76.00 o 
   6   0   6     3185.00     3138.93     84.51 o 
   8   0   6     1324.45     1316.84     39.97 o 
  10   0   6      177.58      148.66     12.55 o 
  12   0   6      441.06      494.65     34.53 o 
 -12   1   6        0.43        8.57     10.06 o 
 -11   1   6       84.63      109.36     12.27 o 
 -10   1   6        8.60       10.68      6.88 o 
  -9   1   6      118.65      152.21      8.04 o 
  -8   1   6      402.18      466.98     17.99 o 
  -7   1   6      511.40      560.14     11.58 o 
  -6   1   6      153.62      125.26      5.52 o 
  -5   1   6      518.76      540.80     12.35 o 
  -4   1   6     1515.02     1727.32     35.45 o 
  -3   1   6      242.89      318.71      7.58 o 
  -2   1   6      122.90       88.17      3.72 o 
  -1   1   6     2424.17     2462.24     45.44 o 
   0   1   6      196.35      191.01      4.87 o 
   1   1   6      117.36      120.68      5.82 o 
   2   1   6      657.04      682.79     14.10 o 
   3   1   6      515.50      554.50     12.47 o 
   4   1   6      107.77       83.66      4.20 o 
   5   1   6      308.09      263.98      8.05 o 
   6   1   6      219.09      210.22      8.13 o 
   7   1   6      693.76      695.52     13.45 o 
   8   1   6       28.18       38.24      5.30 o 
   9   1   6       19.00       28.70      5.80 o 
  10   1   6      353.93      392.91     15.58 o 
  11   1   6       58.78       81.31     15.56 o 
  12   1   6       13.39       32.50     11.51 o 
 -12   2   6       29.07       21.98     10.48 o 
 -11   2   6        1.94       12.31      9.24 o 
 -10   2   6       10.33       11.22      8.28 o 
  -9   2   6        2.80        1.41      6.91 o 
  -8   2   6       36.14       29.39      4.41 o 
  -7   2   6      141.49      145.53      5.22 o 
  -6   2   6        4.56       -1.35      3.08 o 
  -5   2   6     2093.63     2312.35     44.01 o 
  -4   2   6      250.89      242.65     10.63 o 
  -3   2   6    10360.32    11407.69    206.34 o 
  -2   2   6        9.92        4.41      1.87 o 
  -1   2   6     9056.75     9189.74    176.25 o 
   0   2   6      139.61      134.11      3.73 o 
   1   2   6    15042.20    16527.32    297.81 o 
   2   2   6      146.27      116.66      4.08 o 
   3   2   6     4484.72     4596.14     84.61 o 
   4   2   6      283.32      279.17      7.08 o 
   5   2   6     2658.56     2549.53     40.40 o 
   6   2   6      302.91      259.81      7.02 o 
   7   2   6      588.25      594.95     13.29 o 
   8   2   6      337.16      308.83     10.37 o 
   9   2   6      416.92      450.04     31.71 o 
  10   2   6       73.13       85.06     10.98 o 
  11   2   6       32.91       21.45      9.93 o 
  12   2   6       45.36       46.34     11.98 o 
 -11   3   6       52.67       43.98     12.51 o 
 -10   3   6      476.01      560.86     31.34 o 
  -9   3   6        3.84        1.75      7.93 o 
  -8   3   6      697.88      797.74     24.16 o 
  -7   3   6       18.29        5.83      3.98 o 
  -6   3   6      894.72      983.23     29.55 o 
  -5   3   6      762.93      776.39     23.58 o 
  -4   3   6     3997.40     4318.73     92.01 o 
  -3   3   6        0.56       -1.55      1.99 o 
  -2   3   6     1046.24     1002.11     21.93 o 
  -1   3   6       73.55       75.32      3.47 o 
   0   3   6       67.67       93.44      4.71 o 
   1   3   6     1460.47     1784.49     44.49 o 
   2   3   6      667.83      668.99     14.68 o 
   3   3   6       93.55       89.49      3.84 o 
   4   3   6      176.45      172.26      7.52 o 
   5   3   6      319.27      305.71      9.43 o 
   6   3   6      681.26      652.98     16.09 o 
   7   3   6       60.96       47.67      5.50 o 
   8   3   6      906.74      932.57     22.01 o 
   9   3   6       11.22       16.77      6.01 o 
  10   3   6      224.26      262.87     16.30 o 
  11   3   6        0.71        8.89      9.95 o 
 -11   4   6       29.50       40.75     10.62 o 
 -10   4   6       15.13        9.14      8.88 o 
  -9   4   6        4.15        5.86      8.30 o 
  -8   4   6      188.36      163.91      8.07 o 
  -7   4   6      308.20      283.43     11.15 o 
  -6   4   6      148.23      131.05      7.80 o 
  -5   4   6       34.55       52.58      5.98 o 
  -4   4   6     2296.78     2322.24     62.13 o 
  -3   4   6       63.69       57.59      5.03 o 
  -2   4   6     1831.65     1945.75     50.06 o 
  -1   4   6        5.39        4.63      2.92 o 
   0   4   6     3095.53     3250.85     72.32 o 
   1   4   6      184.65      205.40      6.86 o 
   2   4   6     2442.73     2604.20     68.90 o 
   3   4   6       38.75       33.30      4.22 o 
   4   4   6     1302.91     1279.55     27.18 o 
   5   4   6      107.90      105.90      6.22 o 
   6   4   6      534.84      514.30     14.13 o 
   7   4   6        1.61       -2.62      4.54 o 
   8   4   6       35.48       34.80      5.91 o 
   9   4   6       23.45       18.38      5.94 o 
  10   4   6      160.98      145.90     11.28 o 
  11   4   6       14.27       19.53     15.22 o 
 -10   5   6      107.12       94.57     11.47 o 
  -9   5   6      165.48      168.90     12.13 o 
  -8   5   6       65.15       50.51      7.82 o 
  -7   5   6      262.30      277.91     10.12 o 
  -6   5   6      391.78      338.73     10.73 o 
  -5   5   6       29.13       43.61      6.35 o 
  -4   5   6       62.75       49.53      5.32 o 
  -3   5   6      491.62      508.50     16.80 o 
  -2   5   6       21.34       20.50      5.97 o 
  -1   5   6       10.67        8.65      3.65 o 
   0   5   6        0.52       -0.49      2.91 o 
   1   5   6      287.64      310.93     14.12 o 
   2   5   6       32.72       32.62      4.54 o 
   3   5   6        1.45        0.66      3.87 o 
   4   5   6       28.34       19.08      4.34 o 
   5   5   6      263.33      287.73     10.03 o 
   6   5   6      370.57      325.64     11.22 o 
   7   5   6        4.61        1.19      5.19 o 
   8   5   6       43.73       42.31      7.82 o 
   9   5   6      210.10      247.49     11.31 o 
  10   5   6        0.71        1.46      6.99 o 
  -9   6   6      139.10      124.83     11.57 o 
  -8   6   6       67.38       55.61      6.96 o 
  -7   6   6      159.45      165.30      8.42 o 
  -6   6   6       15.71        6.80      4.82 o 
  -5   6   6      232.40      245.57     11.07 o 
  -4   6   6      275.04      260.94     21.31 o 
  -3   6   6     1162.61     1189.37     34.07 o 
  -2   6   6       11.89       10.07      4.53 o 
  -1   6   6     1649.26     1677.55     43.67 o 
   0   6   6       13.73        7.98      3.29 o 
   1   6   6     1411.36     1468.30     34.60 o 
   2   6   6       91.30       87.77      6.00 o 
   3   6   6      514.84      560.77     15.97 o 
   4   6   6       63.30       66.08      6.22 o 
   5   6   6      363.85      379.32     14.68 o 
   6   6   6       14.17        7.24      6.83 o 
   7   6   6      259.23      258.87     10.80 o 
   8   6   6        0.76       -2.59      6.13 o 
   9   6   6      122.49      117.37      9.93 o 
  -8   7   6      125.09      137.82      9.86 o 
  -7   7   6        6.68       17.05      6.02 o 
  -6   7   6      144.25      131.64      8.97 o 
  -5   7   6        3.46        6.54      4.55 o 
  -4   7   6       17.38       22.61      8.86 o 
  -3   7   6       27.56       33.19     10.85 o 
  -2   7   6       17.37       19.81     14.84 o 
  -1   7   6       37.03       21.64     15.44 o 
   0   7   6       75.13       64.64     11.10 o 
   1   7   6       26.59       18.65     11.81 o 
   2   7   6       13.45       25.39     12.57 o 
   4   7   6      101.42       96.79      7.03 o 
   5   7   6       25.57       21.14      5.88 o 
   6   7   6       65.13       72.70      7.43 o 
   7   7   6      132.57      131.10      9.40 o 
   8   7   6      143.06      196.01     19.59 o 
  -5   8   6       16.90       13.78      9.99 o 
  -4   8   6      194.94      154.53     20.81 o 
  -3   8   6        0.34       -8.31      8.31 o 
  -2   8   6      141.18      116.60     13.35 o 
  -1   8   6        1.89       -8.62      8.62 o 
   0   8   6      212.11      189.01     23.91 o 
   1   8   6       19.86       28.29     14.52 o 
   2   8   6       49.08       41.93     15.06 o 
   3   8   6       16.46      -11.56     13.20 o 
  -3   9   6      203.75      495.34     58.66 o 
  -2   9   6       30.86       -4.63     13.14 o 
  -1   9   6       16.31        9.88     11.40 o 
   0   9   6       17.57       24.04     15.79 o 
   1   9   6        0.95       -4.11     11.61 o 
   2   9   6       15.99       34.83     13.69 o 
 -11   0   7      102.14       85.94     11.64 o 
  -9   0   7       25.21       19.21      7.50 o 
  -7   0   7      537.50      561.46     27.82 o 
  -5   0   7     3021.86     3226.60     86.08 o 
  -3   0   7    14831.58    15686.49    498.05 o 
  -1   0   7     7399.24     7215.75    185.19 o 
   1   0   7     8504.54     8736.59    190.29 o 
   3   0   7     1472.55     1219.88     62.36 o 
   5   0   7     1349.05     1289.89     37.17 o 
   7   0   7      138.78      121.73      9.38 o 
   9   0   7      529.50      443.38     19.43 o 
  11   0   7        0.25        8.65      9.61 o 
 -12   1   7        4.23       10.48     11.03 o 
 -11   1   7        5.59       13.01     12.07 o 
 -10   1   7        3.49       13.13      7.14 o 
  -9   1   7      104.77      113.71      9.97 o 
  -8   1   7       19.16       38.34      5.14 o 
  -7   1   7        6.79        7.44      2.84 o 
  -6   1   7      297.73      330.72      9.29 o 
  -5   1   7       21.87       22.21      3.10 o 
  -4   1   7     1172.91     1182.89     23.40 o 
  -3   1   7       65.87       78.75      5.84 o 
  -2   1   7      174.57      151.63      5.33 o 
  -1   1   7        6.67       12.16      1.78 o 
   0   1   7      142.67      124.37      3.95 o 
   1   1   7       22.51       23.13      3.63 o 
   2   1   7     1045.36      935.66     18.80 o 
   3   1   7     3039.44     3078.58     57.50 o 
   4   1   7     2173.36     2114.66     40.64 o 
   5   1   7      482.29      417.85     10.87 o 
   6   1   7     2248.89     2226.17     50.34 o 
   7   1   7       32.58       17.03      4.52 o 
   8   1   7      409.10      390.31     12.14 o 
   9   1   7       88.81       74.13      7.04 o 
  10   1   7      282.50      292.27     16.68 o 
  11   1   7       12.65        7.96      9.95 o 
  12   1   7       47.64       51.65     18.05 o 
 -12   2   7        1.42       -5.94     11.18 o 
 -11   2   7       59.84       75.83     11.62 o 
 -10   2   7      183.93      143.29     12.29 o 
  -9   2   7       21.58       21.94      7.93 o 
  -8   2   7      533.22      530.08     16.74 o 
  -7   2   7       13.62        8.04      3.54 o 
  -6   2   7      501.90      488.01     12.15 o 
  -5   2   7      621.39      627.66     14.02 o 
  -4   2   7     5722.72     6102.42    111.65 o 
  -3   2   7       13.00       17.64      2.35 o 
  -2   2   7     1704.47     1549.01     27.49 o 
  -1   2   7     3547.02     3841.92     70.31 o 
   0   2   7    14840.67    15663.04    258.58 o 
   1   2   7        8.75       -1.06      1.82 o 
   2   2   7     5619.26     5853.77    106.97 o 
   3   2   7      123.83      177.16      5.79 o 
   4   2   7      909.70      921.92     22.47 o 
   5   2   7        0.06       -2.48      3.11 o 
   6   2   7      990.35     1012.49     20.58 o 
   7   2   7      887.37      937.90     19.08 o 
   8   2   7       31.52       18.45      4.87 o 
   9   2   7       31.95       25.13      8.58 o 
  10   2   7      189.61      153.63     18.24 o 
  11   2   7       40.71       29.75     10.88 o 
  12   2   7        0.13       -2.64     11.28 o 
 -11   3   7        8.74       16.14      9.74 o 
 -10   3   7        7.72        2.33     10.33 o 
  -9   3   7       20.91       24.42      6.87 o 
  -8   3   7        4.59        2.86      4.58 o 
  -7   3   7       22.92       36.48      4.82 o 
  -6   3   7      310.62      303.46     13.99 o 
  -5   3   7       10.17       10.15      4.31 o 
  -4   3   7      165.52      186.36      7.14 o 
  -3   3   7      844.33      890.57     16.96 o 
  -2   3   7      196.20      155.66      5.54 o 
  -1   3   7      281.56      315.69     14.92 o 
   0   3   7       17.20       12.60      1.88 o 
   1   3   7     1027.00     1064.79     33.47 o 
   2   3   7       13.38        2.68      2.33 o 
   3   3   7     1211.88     1333.90     32.47 o 
   4   3   7     1683.14     1687.52     80.98 o 
   5   3   7     2285.48     2301.72     53.12 o 
   6   3   7      780.46      729.68     17.63 o 
   7   3   7     1515.23     1559.34     33.23 o 
   8   3   7      250.60      238.39      9.67 o 
   9   3   7      600.93      662.27     21.13 o 
  10   3   7      201.04      191.83     23.69 o 
  11   3   7       41.77       58.25     11.74 o 
 -11   4   7       11.42       18.62     13.92 o 
 -10   4   7       26.17       15.06     16.26 o 
  -9   4   7       12.44        3.13      5.66 o 
  -8   4   7        2.57       -4.73      4.73 o 
  -7   4   7      159.17      159.09      7.45 o 
  -6   4   7       41.26       58.85      6.98 o 
  -5   4   7      638.93      644.53     20.50 o 
  -4   4   7        4.67        2.17      3.97 o 
  -3   4   7     2502.11     2658.29     62.45 o 
  -2   4   7        0.61       -3.07      3.07 o 
  -1   4   7     4284.45     4536.25    117.38 o 
   0   4   7       12.18       23.31      3.58 o 
   1   4   7     4760.18     5288.13    116.65 o 
   2   4   7      103.81       94.01      9.88 o 
   3   4   7     1403.54     1462.82     40.91 o 
   4   4   7       17.76       14.76      4.36 o 
   5   4   7     2400.85     2489.45     56.09 o 
   6   4   7      497.58      445.13     18.35 o 
   7   4   7      684.89      670.86     17.52 o 
   8   4   7      133.80      114.40      7.78 o 
   9   4   7       70.07       50.49      7.13 o 
  10   4   7       11.58       16.92      9.69 o 
 -10   5   7      136.17      158.17     18.59 o 
  -9   5   7       16.18       14.03      6.24 o 
  -8   5   7      205.79      223.35      9.76 o 
  -7   5   7       51.95       52.05      6.05 o 
  -6   5   7      197.98      233.63     12.48 o 
  -5   5   7        3.26       -4.06      4.93 o 
  -4   5   7        4.05        9.92      4.74 o 
  -3   5   7      802.83      804.92     21.36 o 
  -2   5   7      641.62      655.83     21.25 o 
  -1   5   7      286.69      289.91     10.42 o 
   0   5   7       29.79       39.14      4.01 o 
   1   5   7      369.52      392.87     17.02 o 
   2   5   7      331.20      309.79     11.83 o 
   3   5   7      171.60      198.96      9.56 o 
   4   5   7      524.46      484.20     14.88 o 
   5   5   7      137.37      144.91      8.29 o 
   6   5   7      571.19      567.28     17.44 o 
   7   5   7      668.68      639.15     25.47 o 
   8   5   7      178.23      190.95      9.93 o 
   9   5   7       19.77       13.54      6.87 o 
  10   5   7       45.24       42.75      8.47 o 
  -9   6   7        0.31       -6.78      6.78 o 
  -8   6   7      256.13      238.98     12.58 o 
  -7   6   7        2.57        2.81      5.33 o 
  -6   6   7      474.00      439.58     15.01 o 
  -5   6   7       48.27       54.31      6.79 o 
  -4   6   7      580.53      584.23     29.82 o 
  -3   6   7      175.63      167.54      9.54 o 
  -2   6   7     1120.52     1061.40     26.77 o 
  -1   6   7       15.18        9.20      3.72 o 
   0   6   7      355.13      348.78     10.79 o 
   1   6   7        7.72       14.04      3.92 o 
   2   6   7      488.48      540.19     17.49 o 
   3   6   7       26.90       45.13      5.97 o 
   4   6   7      124.52      124.30      8.42 o 
   5   6   7      234.08      239.42     10.57 o 
   6   6   7       35.32       32.17      6.36 o 
   7   6   7        0.87        3.90      8.15 o 
   8   6   7       66.86       58.59     11.04 o 
   9   6   7       39.18       37.83      8.82 o 
  -8   7   7        0.55        2.11     11.34 o 
  -7   7   7      153.92      149.89      8.59 o 
  -6   7   7       95.38       88.99      9.24 o 
  -5   7   7       42.31       48.55      5.41 o 
  -4   7   7       60.71       74.81      7.68 o 
  -3   7   7       25.75       34.65      6.87 o 
  -2   7   7        4.47        0.60      6.32 o 
  -1   7   7        2.38       -0.16     13.39 o 
   0   7   7        4.59       15.66     12.44 o 
   1   7   7       38.55       21.71     12.73 o 
   2   7   7      134.28       86.35     16.32 o 
   3   7   7        4.74       -5.64      6.24 o 
   4   7   7        1.85       10.28      5.79 o 
   5   7   7      194.27      210.80     11.37 o 
   6   7   7        3.66        9.72      7.87 o 
   7   7   7       86.77      120.94     13.88 o 
  -6   8   7        0.84        1.70      9.77 o 
  -5   8   7      198.69      151.93     14.32 o 
  -4   8   7        1.18       -4.74      8.95 o 
  -3   8   7      269.93      208.20     20.70 o 
  -2   8   7       58.66       60.36     11.74 o 
  -1   8   7       68.58       60.99     19.03 o 
   0   8   7       11.49       31.22     16.07 o 
   1   8   7      156.31      198.24     22.65 o 
   2   8   7        2.05       -1.98     12.92 o 
   3   8   7      147.13      165.61     22.97 o 
  -1   9   7       13.89        5.67     12.39 o 
   0   9   7        0.11       18.93     18.62 o 
   1   9   7       15.94        0.63     21.30 o 
 -12   0   8       25.39       40.39     19.69 o 
 -10   0   8       35.04       20.81     11.80 o 
  -8   0   8     1287.84     1469.34     43.30 o 
  -6   0   8      910.76     1028.70     36.43 o 
  -4   0   8     1984.78     2024.39     54.69 o 
  -2   0   8     2348.53     2300.48     53.45 o 
   0   0   8     1666.29     1506.75     40.70 o 
   2   0   8     7057.39     7605.29    195.93 o 
   4   0   8       13.51       18.07      4.42 o 
   6   0   8       18.91       25.64      8.51 o 
   8   0   8       78.35       92.74      9.74 o 
  10   0   8        0.47        2.71      8.66 o 
 -12   1   8        5.28       21.92     10.86 o 
 -11   1   8        6.75       13.19     11.29 o 
 -10   1   8       32.97        8.41      6.93 o 
  -9   1   8        2.48        7.56      5.28 o 
  -8   1   8       26.97       18.07      4.78 o 
  -7   1   8       21.82       25.39      4.33 o 
  -6   1   8      334.18      320.03      9.24 o 
  -5   1   8       11.51        6.18      2.87 o 
  -4   1   8       22.08       14.25      2.73 o 
  -3   1   8     1274.72     1405.47     27.26 o 
  -2   1   8     2565.12     2683.90     49.91 o 
  -1   1   8      572.83      579.24     12.20 o 
   0   1   8     7497.55     7817.90    147.93 o 
   1   1   8     1419.66     1342.93     23.81 o 
   2   1   8     3356.86     3520.84     65.30 o 
   3   1   8     2186.11     2114.82     40.44 o 
   4   1   8     2718.03     2662.20     50.66 o 
   5   1   8     2726.28     2506.99     48.32 o 
   6   1   8     2960.56     2944.21     56.57 o 
   7   1   8     2043.64     1866.34     45.50 o 
   8   1   8      497.68      482.41     15.82 o 
   9   1   8       63.29       48.97      6.67 o 
  10   1   8      208.67      225.99     15.25 o 
  11   1   8       67.45       66.24     13.14 o 
  12   1   8      158.48      183.65     16.58 o 
 -12   2   8        0.01        0.84     10.78 o 
 -11   2   8       14.29        9.56      9.33 o 
 -10   2   8       37.85       24.37      8.81 o 
  -9   2   8      139.92      119.80     21.47 o 
  -8   2   8       24.14       27.57      5.79 o 
  -7   2   8      721.20      773.61     24.97 o 
  -6   2   8       27.72       37.14      6.10 o 
  -5   2   8      583.01      534.46     16.15 o 
  -4   2   8       26.85       15.94      2.85 o 
  -3   2   8     4002.15     3858.15     66.34 o 
  -2   2   8      192.43      212.65      5.94 o 
  -1   2   8      213.55      118.13      4.09 o 
   0   2   8      787.90      790.09     14.68 o 
   1   2   8      696.04      610.62     11.89 o 
   2   2   8        2.86        2.92      2.22 o 
   3   2   8     1141.81     1151.09     23.29 o 
   4   2   8        1.67        3.25      2.89 o 
   5   2   8     2458.71     2605.07     50.17 o 
   6   2   8        1.59       -2.43      3.77 o 
   7   2   8      446.66      421.90     17.41 o 
   8   2   8       58.81       56.87     14.43 o 
   9   2   8        7.83       13.59      8.44 o 
  10   2   8       78.75       78.78     11.32 o 
  11   2   8       31.67       61.11     11.56 o 
  12   2   8        6.34       -0.75     11.56 o 
 -11   3   8        0.13       -4.84      9.18 o 
 -10   3   8       12.66        0.54     15.47 o 
  -9   3   8       52.05       36.46      7.27 o 
  -8   3   8       44.82       47.68      5.59 o 
  -7   3   8      198.37      177.61     10.51 o 
  -6   3   8        0.90       -1.27      5.02 o 
  -5   3   8      237.65      230.70     42.80 o 
  -4   3   8      190.07      178.94      8.49 o 
  -3   3   8      359.44      344.41      9.25 o 
  -2   3   8      232.24      253.47      6.87 o 
  -1   3   8      221.38      200.53      5.84 o 
   0   3   8      215.99      200.35      5.40 o 
   1   3   8     1563.84     1775.76     31.10 o 
   2   3   8     1017.54     1053.30     21.26 o 
   3   3   8     1182.34     1240.59     28.95 o 
   4   3   8      711.41      681.19     21.79 o 
   5   3   8      288.00      260.53     14.57 o 
   6   3   8       60.26       57.63     10.58 o 
   7   3   8      962.32      931.14     34.20 o 
   8   3   8      316.80      309.75     12.70 o 
   9   3   8      115.98      109.36     11.75 o 
  10   3   8      433.27      401.54     19.92 o 
  11   3   8      208.16      185.60     15.61 o 
 -10   4   8      251.93      267.33     21.67 o 
  -9   4   8        8.04        4.12      5.59 o 
  -8   4   8      520.15      592.85     18.29 o 
  -7   4   8       67.58       44.54      6.45 o 
  -6   4   8      305.87      282.32     12.83 o 
  -5   4   8     2152.09     2239.45     60.93 o 
  -4   4   8     1499.43     1486.16     48.73 o 
  -3   4   8       47.20       51.21      4.88 o 
  -2   4   8     1292.45     1251.33     34.82 o 
  -1   4   8        1.56        3.12      4.13 o 
   0   4   8     1875.67     2020.21     79.47 o 
   1   4   8       13.86        7.74      3.46 o 
   2   4   8      790.38      853.08     47.49 o 
   3   4   8      247.09      276.95     11.83 o 
   4   4   8      130.14      140.02      8.84 o 
   5   4   8       60.92       52.08      7.15 o 
   6   4   8      757.31      775.50     26.33 o 
   7   4   8      148.13      143.06      9.04 o 
   8   4   8        8.42        6.85      6.51 o 
   9   4   8       85.07       71.54      8.74 o 
  10   4   8       18.71       18.95      9.92 o 
  -9   5   8       49.86       66.77      9.17 o 
  -8   5   8      179.52      178.75      8.99 o 
  -7   5   8      128.34      126.10      9.09 o 
  -6   5   8      283.35      253.60     12.03 o 
  -5   5   8        0.11        1.30      4.93 o 
  -4   5   8      351.75      338.86     13.07 o 
  -3   5   8       35.25       28.28      7.81 o 
  -2   5   8       31.38       26.91      8.20 o 
  -1   5   8     1109.48     1141.16     31.88 o 
   0   5   8      111.07      107.04      5.78 o 
   1   5   8      352.34      312.81     11.47 o 
   2   5   8      144.72      148.35      8.05 o 
   3   5   8      838.74      822.70     25.39 o 
   4   5   8       35.33       23.78      5.82 o 
   5   5   8     1498.86     1600.48     46.15 o 
   6   5   8      263.92      253.59     11.21 o 
   7   5   8      282.98      286.42     15.83 o 
   8   5   8       55.38       52.41      8.20 o 
   9   5   8      226.94      263.11     22.11 o 
  -9   6   8       41.32       37.69      9.16 o 
  -8   6   8        7.41        9.69      6.19 o 
  -7   6   8      311.37      307.36     13.95 o 
  -6   6   8       60.32       73.54      7.01 o 
  -5   6   8      449.50      447.84     16.45 o 
  -4   6   8       23.23       32.59      6.30 o 
  -3   6   8       30.83       34.45      5.77 o 
  -2   6   8      112.75      122.22      7.10 o 
  -1   6   8       35.71       36.94      5.18 o 
   0   6   8      130.96      123.03      6.27 o 
   1   6   8      915.97      891.20     22.86 o 
   2   6   8       58.51       51.43      5.47 o 
   3   6   8      304.32      285.68     23.26 o 
   4   6   8       26.98       28.20      6.71 o 
   5   6   8       27.81       27.67     11.09 o 
   6   6   8      203.57      175.16     11.16 o 
   7   6   8        7.73       20.50     10.02 o 
   8   6   8       22.54       24.11      8.75 o 
  -7   7   8      116.09      142.91      8.42 o 
  -6   7   8       18.15       10.39      5.42 o 
  -5   7   8      165.49      153.28     13.21 o 
  -4   7   8        2.28       -0.79      7.18 o 
  -3   7   8      157.59      162.08     11.62 o 
  -2   7   8        0.38        7.53      6.82 o 
  -1   7   8      167.02      167.79      9.90 o 
   1   7   8      100.10      111.71     17.48 o 
   2   7   8      283.76      257.66     33.06 o 
   3   7   8      298.77      319.30     13.17 o 
   4   7   8      340.83      358.71     14.83 o 
   5   7   8       80.96       83.52      8.53 o 
   6   7   8      149.01      180.23     11.56 o 
   7   7   8       59.65       63.84      9.93 o 
  -6   8   8       85.88      102.35     13.51 o 
  -4   8   8      146.86      134.85     15.47 o 
  -3   8   8       16.41       10.30     12.98 o 
  -2   8   8       58.47       40.45     19.97 o 
  -1   8   8       48.31       57.84     18.74 o 
   0   8   8       81.42       71.89     19.72 o 
   1   8   8       10.58       17.52     13.99 o 
   2   8   8        2.82       -5.76     13.58 o 
   3   8   8        0.18        0.79     14.49 o 
  -1   9   8       14.23        1.17     21.39 o 
   0   9   8        3.50       -3.81     22.30 o 
 -11   0   9       80.83      139.71     20.38 o 
  -9   0   9      248.14      276.01     14.79 o 
  -7   0   9     2011.19     2170.39     60.47 o 
  -5   0   9      626.06      597.32     27.61 o 
  -3   0   9      733.86      648.98     19.74 o 
  -1   0   9     1522.43     1352.95     37.12 o 
   1   0   9     1783.53     1750.00     47.42 o 
   3   0   9      326.01      405.24     14.47 o 
   5   0   9       40.88       35.07      6.00 o 
   7   0   9       19.06       22.03      6.66 o 
   9   0   9      379.39      376.12     18.07 o 
  11   0   9       65.26       74.88     12.54 o 
 -12   1   9        4.61        4.26     11.80 o 
 -11   1   9       24.70       23.30      9.78 o 
 -10   1   9       25.26        9.02      7.42 o 
  -9   1   9        2.91        0.13      6.09 o 
  -8   1   9       12.05        8.03      4.63 o 
  -7   1   9        8.58        6.98      4.02 o 
  -6   1   9      262.25      246.42      8.44 o 
  -5   1   9      762.67      769.48     16.83 o 
  -4   1   9      617.94      710.44     16.84 o 
  -3   1   9     1017.03      945.69     17.93 o 
  -2   1   9     5218.95     5626.38    102.91 o 
  -1   1   9     3320.99     3545.48     65.50 o 
   0   1   9     4344.36     4578.19     84.06 o 
   1   1   9      382.25      327.17      7.38 o 
   2   1   9     1273.05     1175.67     23.53 o 
   3   1   9     4010.93     4136.26     76.92 o 
   4   1   9      361.90      287.33      8.56 o 
   5   1   9     1756.01     1620.34     32.62 o 
   6   1   9      333.33      337.50     10.39 o 
   7   1   9     1050.49     1005.69     35.13 o 
   8   1   9      709.27      727.98     21.48 o 
   9   1   9       65.30       63.69      7.27 o 
  10   1   9      146.20      163.13     13.83 o 
  11   1   9       11.94       -1.33      9.95 o 
  12   1   9       11.73       10.93     12.32 o 
 -12   2   9       18.67        2.55     15.47 o 
 -11   2   9        0.34        8.74      9.37 o 
 -10   2   9      233.27      259.36     15.50 o 
  -9   2   9       12.37       19.50      8.17 o 
  -8   2   9      181.66      203.26     16.39 o 
  -7   2   9        1.99       -1.40      4.79 o 
  -6   2   9      380.58      377.28     11.64 o 
  -5   2   9       19.19       22.97      3.54 o 
  -4   2   9     1048.58     1048.23     21.38 o 
  -3   2   9      157.69      158.62      5.02 o 
  -2   2   9        8.50        3.06      2.27 o 
  -1   2   9      542.10      548.22     11.90 o 
   0   2   9     1029.87     1076.26     22.85 o 
   1   2   9      148.88      154.16      4.76 o 
   2   2   9       38.62       34.76      3.48 o 
   3   2   9        0.01       -2.78      2.78 o 
   4   2   9       28.45       26.18      3.78 o 
   5   2   9      529.59      444.22     15.79 o 
   6   2   9      111.11      109.88     10.07 o 
   7   2   9      104.70      118.45     14.36 o 
   8   2   9      874.08      919.03     40.91 o 
   9   2   9        1.06        1.70      8.13 o 
  10   2   9       44.87       57.61     11.15 o 
  11   2   9       18.26       19.52     10.55 o 
 -11   3   9       65.20       90.03     12.52 o 
 -10   3   9       53.16       37.54      9.49 o 
  -9   3   9       76.71       81.45      8.15 o 
  -8   3   9       18.28       12.55      4.86 o 
  -7   3   9      204.71      192.26     10.97 o 
  -6   3   9     2354.26     2264.85     87.73 o 
  -5   3   9     1226.63     1233.29     81.43 o 
  -4   3   9      270.79      258.96     11.50 o 
  -3   3   9      188.88      209.36      7.10 o 
  -2   3   9     1707.64     1983.49     43.67 o 
  -1   3   9     1056.55     1104.94     21.90 o 
   0   3   9     2378.79     2757.13     47.17 o 
   1   3   9     1154.12     1106.95     24.87 o 
   2   3   9      850.79      914.14     22.06 o 
   3   3   9     3330.81     3465.95     92.18 o 
   4   3   9     1245.51     1255.21     36.62 o 
   5   3   9     1454.18     1475.76     42.74 o 
   6   3   9       24.23       28.48      6.68 o 
   7   3   9       76.06       83.35     13.48 o 
   8   3   9      453.49      408.73     18.50 o 
   9   3   9      231.19      258.24     15.75 o 
  10   3   9      207.74      184.45     15.02 o 
  11   3   9       70.56       60.81     12.45 o 
 -10   4   9       17.08       20.81      9.57 o 
  -9   4   9      216.28      260.21     12.11 o 
  -8   4   9       42.95       47.02      6.22 o 
  -7   4   9      211.14      221.92     11.91 o 
  -6   4   9       11.15       30.23      6.53 o 
  -5   4   9       35.91       32.28      6.09 o 
  -4   4   9      493.40      556.86     18.49 o 
  -3   4   9       19.17       16.06      4.10 o 
  -2   4   9      234.05      256.89      9.47 o 
  -1   4   9      668.64      674.44     25.28 o 
   0   4   9      152.03      140.00      8.35 o 
   1   4   9        0.78        0.50      3.50 o 
   2   4   9      192.75      187.44      9.21 o 
   3   4   9       33.48       29.63      5.73 o 
   4   4   9      163.36      153.73      9.45 o 
   5   4   9      130.07      130.75     12.44 o 
   6   4   9      220.33      187.53     11.55 o 
   7   4   9      167.13      174.21     14.14 o 
   8   4   9      120.74      104.21     15.72 o 
   9   4   9       17.65       -3.88      8.33 o 
  10   4   9      148.87      142.58     13.93 o 
 -10   5   9       12.87       -0.41     16.26 o 
  -9   5   9      108.85      103.58      8.35 o 
  -8   5   9        3.45       -3.14      5.58 o 
  -7   5   9      178.55      181.07      9.77 o 
  -6   5   9      167.68      159.81     10.03 o 
  -5   5   9       95.49       90.13      7.69 o 
  -4   5   9      275.66      290.86     12.08 o 
  -3   5   9      759.49      724.43     27.32 o 
  -2   5   9      962.21      966.97     29.51 o 
  -1   5   9     1400.94     1500.05     41.30 o 
   0   5   9      775.22      755.76     19.74 o 
   1   5   9      665.20      706.57     19.10 o 
   2   5   9      330.45      377.82     14.19 o 
   3   5   9      267.88      286.46     12.60 o 
   4   5   9      249.21      285.63     13.04 o 
   5   5   9        7.33       25.70      6.64 o 
   6   5   9      362.25      378.47     16.81 o 
   7   5   9      389.03      370.60     17.26 o 
   8   5   9        9.57       10.04      8.02 o 
   9   5   9      184.72      153.20     27.03 o 
  -9   6   9       75.01       90.30     14.07 o 
  -8   6   9      118.33      142.95      8.92 o 
  -7   6   9      102.70      126.89     10.95 o 
  -6   6   9       87.08       84.95     19.30 o 
  -5   6   9      235.48      288.70     12.91 o 
  -4   6   9      250.98      263.97     11.70 o 
  -3   6   9       57.67       62.21      5.87 o 
  -2   6   9      556.77      558.91     19.08 o 
  -1   6   9      329.14      352.34     12.82 o 
   0   6   9        1.04       10.49      7.94 o 
   1   6   9      370.20      362.39     12.05 o 
   2   6   9       70.42       59.76      5.99 o 
   3   6   9       40.94       47.57      6.75 o 
   4   6   9        0.81        5.93      6.20 o 
   5   6   9        5.71        5.09      6.85 o 
   6   6   9        3.01       -0.50      6.79 o 
   7   6   9       71.03       79.19     11.18 o 
   8   6   9        1.04       12.05      9.53 o 
  -7   7   9       11.63        8.24      5.93 o 
  -6   7   9      104.90      100.39      9.41 o 
  -5   7   9        1.14       -2.45      6.02 o 
  -4   7   9      137.50      103.38      7.68 o 
  -3   7   9       84.63       83.84      8.58 o 
  -2   7   9      304.16      311.34     14.90 o 
  -1   7   9      158.15      146.74      9.51 o 
   0   7   9       30.75       36.73      7.12 o 
   1   7   9      421.54      397.65     16.57 o 
   2   7   9       19.27       17.89      6.15 o 
   3   7   9       87.45      103.28      7.27 o 
   4   7   9      150.58      159.61     17.42 o 
   5   7   9      172.86      181.37     11.50 o 
   6   7   9       49.37       47.93      8.81 o 
   7   7   9       43.04       64.63      9.90 o 
  -4   8   9       29.39       25.61     14.81 o 
  -2   8   9       39.60       49.68     19.56 o 
  -1   8   9        0.94       16.22     16.92 o 
   0   8   9       58.25       51.38     18.59 o 
   1   8   9       13.15        8.16     14.96 o 
   2   8   9        6.27        0.76     13.77 o 
   3   8   9        4.98       27.22     15.97 o 
   4   8   9        1.69        6.11     16.63 o 
 -10   0  10        0.68        1.48      8.49 o 
  -8   0  10       74.82       37.94      7.87 o 
  -6   0  10        3.12        1.12      4.89 o 
  -4   0  10        4.70        8.86      4.01 o 
  -2   0  10      148.57      109.98      6.29 o 
   0   0  10      817.35      862.58     25.05 o 
   2   0  10       51.45       31.58      3.42 o 
   4   0  10     2541.15     2661.99     72.33 o 
   6   0  10     1666.77     1534.00     59.55 o 
   8   0  10     1086.33     1152.14     52.06 o 
  10   0  10      375.74      377.85     34.73 o 
 -12   1  10        0.20        0.49     11.69 o 
 -11   1  10        8.50       25.61     10.34 o 
 -10   1  10       60.13       65.34     24.18 o 
  -9   1  10      115.21      119.97     17.17 o 
  -8   1  10       13.09        9.38      4.98 o 
  -7   1  10      182.00      192.36      7.86 o 
  -6   1  10      139.21      119.88      5.93 o 
  -5   1  10      450.80      478.24     15.18 o 
  -4   1  10      909.05      837.93     17.86 o 
  -3   1  10      845.66      861.00     16.78 o 
  -2   1  10     1953.19     1978.52     37.76 o 
  -1   1  10     1732.24     1618.30     31.24 o 
   0   1  10     1967.78     1988.17     37.83 o 
   1   1  10     3413.61     3357.37     57.14 o 
   2   1  10      777.99      702.00     15.83 o 
   3   1  10     2323.98     2344.55     45.08 o 
   4   1  10     1722.42     1821.01     38.02 o 
   5   1  10      482.52      510.97     14.33 o 
   6   1  10      107.39       97.60      8.87 o 
   7   1  10      266.54      229.81      9.17 o 
   8   1  10      439.16      359.27     11.99 o 
   9   1  10        1.90        3.42      6.53 o 
  10   1  10      150.83      122.10     18.05 o 
  11   1  10       23.89        3.50     14.05 o 
  12   1  10        7.22       13.44     12.52 o 
 -11   2  10       43.22       59.28     19.48 o 
 -10   2  10        1.02       -6.13      8.26 o 
  -9   2  10       71.57       91.22     10.14 o 
  -8   2  10      360.35      402.44     17.19 o 
  -7   2  10      207.94      243.40     10.24 o 
  -6   2  10      427.90      432.70     18.96 o 
  -5   2  10       25.32       22.44      3.72 o 
  -4   2  10        1.50        1.90      3.05 o 
  -3   2  10      442.37      463.11     10.26 o 
  -2   2  10      145.90      135.89      4.95 o 
  -1   2  10       22.52       22.62      2.72 o 
   0   2  10     1275.53     1286.54     25.35 o 
   1   2  10      467.67      455.11     10.49 o 
   2   2  10       77.90       69.52      4.11 o 
   3   2  10     2140.39     2158.43     41.70 o 
   4   2  10       41.59       45.45      4.38 o 
   5   2  10     3816.48     3828.07     72.45 o 
   6   2  10      286.81      297.72     10.04 o 
   7   2  10      505.75      473.18     33.83 o 
   8   2  10       22.58        0.76      7.42 o 
   9   2  10      268.95      215.44     20.48 o 
  10   2  10       56.06       34.94     15.53 o 
  11   2  10       61.27       72.27     17.89 o 
 -11   3  10        1.38        8.24     10.23 o 
 -10   3  10        5.61        0.10      8.48 o 
  -9   3  10       92.03       70.60      9.77 o 
  -8   3  10        3.15        1.41      7.06 o 
  -7   3  10        9.17       -1.89      5.97 o 
  -6   3  10     1198.43     1281.38     52.86 o 
  -5   3  10     1072.61     1094.15     32.38 o 
  -4   3  10     1253.44     1319.67     76.77 o 
  -3   3  10      921.59      903.65     23.61 o 
  -2   3  10     4119.54     4414.96    112.68 o 
  -1   3  10     1020.17     1025.54     24.04 o 
   0   3  10     4768.72     5054.38    107.31 o 
   1   3  10     1288.04     1352.01     33.03 o 
   2   3  10      635.56      547.96     18.10 o 
   3   3  10      932.65     1012.91     30.43 o 
   4   3  10      650.01      681.41     31.28 o 
   5   3  10      186.67      194.26     11.15 o 
   6   3  10       23.23       20.87      6.77 o 
   7   3  10      297.92      267.41     14.12 o 
   8   3  10       12.28       16.40      8.10 o 
   9   3  10       65.19       63.71     10.71 o 
  10   3  10       11.22       -5.42     13.36 o 
 -10   4  10        4.79       -3.46      8.95 o 
  -9   4  10      102.13      119.36      9.56 o 
  -8   4  10       68.73       81.34      8.01 o 
  -7   4  10      256.78      230.25     16.85 o 
  -6   4  10      130.38      150.94      9.70 o 
  -5   4  10      435.62      468.32     17.07 o 
  -4   4  10      105.45      110.94     10.92 o 
  -3   4  10      339.56      333.21     11.56 o 
  -2   4  10       63.79       50.05      5.43 o 
  -1   4  10      421.34      423.48     14.60 o 
   0   4  10        2.29        4.26      3.73 o 
   1   4  10        0.89       -0.45      3.70 o 
   2   4  10      159.03      169.84      9.13 o 
   3   4  10      527.12      530.56     25.50 o 
   4   4  10      634.96      655.86     24.30 o 
   5   4  10      477.55      485.01     18.85 o 
   6   4  10      224.47      226.40     12.94 o 
   7   4  10      354.61      371.81     19.74 o 
   8   4  10      279.25      263.00     40.70 o 
   9   4  10       71.51       90.94     11.70 o 
  10   4  10       28.99       19.43     10.98 o 
 -10   5  10       39.53       32.16     20.29 o 
  -9   5  10        0.29        8.47      7.30 o 
  -8   5  10      165.70      144.36      9.32 o 
  -7   5  10      175.63      185.57     11.74 o 
  -6   5  10      455.32      390.66     22.08 o 
  -5   5  10      107.98      108.40      8.36 o 
  -4   5  10      689.52      682.17     21.97 o 
  -3   5  10       66.97       72.92      6.14 o 
  -2   5  10     1062.97     1065.46     27.68 o 
  -1   5  10     1123.58     1085.27     31.22 o 
   0   5  10      820.07      768.34     20.40 o 
   1   5  10      272.28      258.83      9.99 o 
   2   5  10      272.95      280.62     10.96 o 
   3   5  10      380.51      388.33     17.64 o 
   4   5  10      170.78      178.68     10.68 o 
   5   5  10      334.50      341.56     20.68 o 
   6   5  10      170.11      173.52     18.65 o 
   7   5  10       16.38       12.14      8.01 o 
   8   5  10       27.72       31.54      9.02 o 
   9   5  10       61.44       64.96     11.06 o 
  -9   6  10       36.45       40.29     16.35 o 
  -8   6  10       16.78       11.76      6.29 o 
  -7   6  10        7.97        2.64      6.44 o 
  -6   6  10       24.99       28.94      7.27 o 
  -5   6  10        1.83        4.87      6.03 o 
  -4   6  10      165.78      177.47      9.68 o 
  -3   6  10        0.43        3.02      4.71 o 
  -2   6  10       36.75       46.92      5.48 o 
  -1   6  10       16.59        9.78     12.14 o 
   0   6  10      188.61      174.49      8.76 o 
   1   6  10      164.14      156.14      7.98 o 
   2   6  10        0.12       -1.20      5.29 o 
   3   6  10      177.53      164.13     10.04 o 
   4   6  10        0.58       -2.13      6.12 o 
   5   6  10      168.36      178.23     11.63 o 
   6   6  10      109.92      106.78     10.46 o 
   7   6  10      425.05      485.48     20.59 o 
   8   6  10       45.46       55.93     10.55 o 
  -7   7  10       20.72        8.83      6.73 o 
  -6   7  10       25.39       21.14      7.81 o 
  -5   7  10      139.41      115.67     12.10 o 
  -4   7  10      206.88      172.60     18.37 o 
  -3   7  10       43.88       39.35      6.86 o 
  -2   7  10      269.33      257.84     13.63 o 
  -1   7  10      198.14      182.31     11.18 o 
   0   7  10       85.41       82.95      9.10 o 
   1   7  10        6.93       13.04     14.46 o 
   2   7  10       82.15       86.01     14.25 o 
   3   7  10       39.36       48.40      6.49 o 
   4   7  10       38.50       28.86      7.13 o 
   5   7  10       59.38       59.45      8.74 o 
   6   7  10       56.08       69.51     16.24 o 
   7   7  10       58.20       55.64     10.13 o 
  -5   8  10      117.86      135.71     14.05 o 
  -2   8  10       18.53       13.83     17.77 o 
  -1   8  10       63.77       54.53     20.22 o 
   0   8  10       11.06       14.93     17.04 o 
   2   8  10       38.82       32.92     16.00 o 
   3   8  10       10.23        7.72     15.50 o 
 -11   0  11        7.58       41.74     17.92 o 
  -9   0  11       41.70       26.21      8.09 o 
  -7   0  11       44.69       28.63      6.92 o 
  -5   0  11       55.94       47.08      6.14 o 
  -3   0  11       25.49       25.12      7.64 o 
  -1   0  11      663.34      699.78     21.35 o 
   1   0  11     4409.83     4488.86    142.99 o 
   3   0  11     1336.21     1227.42     35.79 o 
   5   0  11     1938.95     1740.84     49.92 o 
   7   0  11      639.20      621.23     26.56 o 
   9   0  11      182.41      215.62     14.15 o 
 -12   1  11        4.76       -5.78     12.07 o 
 -11   1  11       20.98       17.95     10.29 o 
 -10   1  11        6.84        4.93      8.78 o 
  -9   1  11      388.66      376.96     14.58 o 
  -8   1  11       34.49       35.93      5.57 o 
  -7   1  11      574.62      550.32     14.38 o 
  -6   1  11      216.95      235.28      8.19 o 
  -5   1  11      607.01      566.68     13.60 o 
  -4   1  11      557.33      588.45     13.63 o 
  -3   1  11        8.91       10.95      2.75 o 
  -2   1  11     3464.40     3613.66     62.83 o 
  -1   1  11     2850.74     2961.62     55.55 o 
   0   1  11     2006.63     1958.42     37.57 o 
   1   1  11      290.01      274.62     10.38 o 
   2   1  11      231.24      227.03      6.53 o 
   3   1  11      466.21      476.86     11.97 o 
   4   1  11      731.83      764.86     22.52 o 
   5   1  11      287.45      274.80      9.60 o 
   6   1  11      137.74      140.11      7.71 o 
   7   1  11       59.17       43.69      5.84 o 
   8   1  11      142.80      111.28      7.77 o 
   9   1  11       97.78       77.90     10.58 o 
  10   1  11       41.07       59.30     16.76 o 
  11   1  11       10.62       28.81     10.81 o 
 -11   2  11        0.20       -1.41     12.79 o 
 -10   2  11        8.39       23.09      9.27 o 
  -9   2  11        0.47        4.32      7.68 o 
  -8   2  11      136.53       67.53      8.97 o 
  -7   2  11      465.20      467.93     31.01 o 
  -6   2  11        0.28        3.54      5.58 o 
  -5   2  11      302.93      290.56     10.06 o 
  -4   2  11       88.35       78.06      4.70 o 
  -3   2  11       12.18       11.74      2.95 o 
  -2   2  11     1192.51     1297.67     25.87 o 
  -1   2  11       19.69       19.18      2.86 o 
   0   2  11      532.52      464.92     10.97 o 
   1   2  11      140.95      161.66      5.28 o 
   2   2  11     3242.46     3275.85     56.54 o 
   3   2  11      407.13      396.15     16.72 o 
   4   2  11     1988.61     2031.62     40.14 o 
   5   2  11      147.53      135.62      9.13 o 
   6   2  11     1124.10     1105.73     34.75 o 
   7   2  11        9.72        3.02      6.80 o 
   8   2  11     1075.93     1037.43     34.21 o 
   9   2  11       61.11       69.48     10.42 o 
  10   2  11       79.23       68.31     11.18 o 
  11   2  11       56.24       49.23     11.82 o 
 -11   3  11       41.26       47.38     16.13 o 
 -10   3  11       20.16        7.50      9.24 o 
  -9   3  11        1.53       -7.25     10.81 o 
  -8   3  11       11.33       14.17      7.99 o 
  -7   3  11       17.45       25.46      7.01 o 
  -6   3  11      481.78      449.95     17.07 o 
  -5   3  11      701.67      747.28     24.02 o 
  -4   3  11      155.93      130.53      8.20 o 
  -3   3  11      304.61      310.43     23.81 o 
  -2   3  11      463.21      445.07     42.89 o 
  -1   3  11      285.50      237.68     10.18 o 
   0   3  11      371.82      352.45     13.21 o 
   1   3  11      209.27      170.18      7.48 o 
   2   3  11       81.96       88.33      6.17 o 
   3   3  11     1208.24     1277.00     37.44 o 
   4   3  11     3646.29     3884.27    103.99 o 
   5   3  11      147.42      149.18     10.32 o 
   6   3  11        4.95        7.80     10.87 o 
   7   3  11      112.62      104.11     10.40 o 
   8   3  11        3.21       -2.51      7.87 o 
   9   3  11       39.31       30.11     14.65 o 
  10   3  11        3.56        0.93      9.24 o 
 -10   4  11       14.62       33.25     10.74 o 
  -9   4  11        1.86        4.33      7.70 o 
  -8   4  11      209.37      218.47     13.30 o 
  -7   4  11       19.52       32.32      7.70 o 
  -6   4  11       18.01       17.83      6.26 o 
  -5   4  11        4.13        1.23      6.66 o 
  -4   4  11      363.71      339.40     25.04 o 
  -3   4  11       68.13       70.77      6.95 o 
  -2   4  11       52.37       57.55      6.03 o 
  -1   4  11       30.87       27.65      5.07 o 
   0   4  11        3.21        2.01      6.32 o 
   1   4  11      933.86      978.77     25.05 o 
   2   4  11       10.79        3.43      4.92 o 
   3   4  11     2745.08     3039.80     82.26 o 
   4   4  11        0.26        1.30     10.51 o 
   5   4  11     2110.50     2118.39     73.32 o 
   6   4  11       25.66       22.36      7.10 o 
   7   4  11      787.69      785.71     27.83 o 
   8   4  11        0.36       10.29      8.11 o 
   9   4  11      543.01      542.49     42.29 o 
  -9   5  11       50.63       29.87      7.17 o 
  -8   5  11      120.65      116.70      9.62 o 
  -7   5  11        1.48       -3.17      7.02 o 
  -6   5  11      309.18      299.89     13.97 o 
  -5   5  11       26.55       19.44      6.39 o 
  -4   5  11      580.23      673.97     22.24 o 
  -3   5  11       16.85       18.76      8.88 o 
  -2   5  11      334.11      359.90     12.52 o 
  -1   5  11       34.97       37.09      5.75 o 
   0   5  11      610.79      659.59     34.29 o 
   1   5  11      118.57      121.63      8.86 o 
   2   5  11      366.06      392.52     16.39 o 
   3   5  11      102.39      104.26      8.64 o 
   4   5  11        5.67        4.64      6.37 o 
   5   5  11       22.12       21.28      7.44 o 
   6   5  11      183.82      205.44     12.99 o 
   7   5  11       81.01       76.78     10.54 o 
   8   5  11       27.62       35.80      9.71 o 
  -8   6  11        9.78        3.03      6.43 o 
  -7   6  11       74.12       87.45     16.74 o 
  -6   6  11        9.44       15.75      7.41 o 
  -5   6  11      153.98      163.36      9.96 o 
  -4   6  11      101.14       86.73      7.92 o 
  -3   6  11       89.62      103.93      7.34 o 
  -2   6  11       46.00       27.98      5.47 o 
  -1   6  11        0.90        3.38      5.07 o 
   0   6  11      360.49      294.68     12.42 o 
   1   6  11        2.51       -1.47      4.92 o 
   2   6  11      139.28      141.30      8.39 o 
   3   6  11       19.86       16.33      6.01 o 
   4   6  11      209.60      248.71     13.59 o 
   5   6  11       13.94       22.57      7.83 o 
   6   6  11      173.28      164.70     12.18 o 
   7   6  11        0.53        1.31      8.26 o 
  -7   7  11      196.42      216.96     18.59 o 
  -6   7  11       74.62       66.81      8.66 o 
  -5   7  11       46.62       40.15      7.44 o 
  -4   7  11        1.65        7.00      6.00 o 
  -3   7  11      134.84      134.09      8.19 o 
  -2   7  11       19.35       33.24      9.26 o 
  -1   7  11      133.59      127.90      7.48 o 
   0   7  11      121.66      122.29      7.77 o 
   1   7  11      119.68      120.89      7.43 o 
   2   7  11       99.80      107.54      7.66 o 
   3   7  11       13.42        6.76      8.44 o 
   4   7  11       70.43       76.96     11.29 o 
   5   7  11        0.24        2.20      7.49 o 
   6   7  11       16.10       18.94     12.62 o 
  -2   8  11        3.73        2.30     17.36 o 
  -1   8  11        4.88        0.69     17.11 o 
   0   8  11        0.39       17.07     18.90 o 
   2   8  11       10.93       -0.44     15.59 o 
 -10   0  12       25.95       47.41     16.66 o 
  -8   0  12       26.75       25.64      7.93 o 
  -6   0  12       70.54       62.49      7.59 o 
  -4   0  12     5817.81     6202.18    161.69 o 
  -2   0  12     2296.95     2462.39     66.31 o 
   0   0  12     2700.15     2727.10     83.53 o 
   2   0  12     3582.14     3544.30     94.35 o 
   4   0  12     2331.01     2484.05     68.54 o 
   6   0  12     2630.99     2480.07     69.63 o 
   8   0  12      378.92      378.82     26.52 o 
  10   0  12      198.93      211.63     15.68 o 
 -11   1  12       10.82       24.31     10.90 o 
 -10   1  12        2.69        1.50      8.69 o 
  -9   1  12      270.22      286.24     13.00 o 
  -8   1  12      132.68      146.41      9.53 o 
  -7   1  12      238.11      262.58      9.50 o 
  -6   1  12      130.85      136.39      6.67 o 
  -5   1  12      224.23      265.63      8.70 o 
  -4   1  12        7.81       12.44      3.53 o 
  -3   1  12      157.35      155.98      5.54 o 
  -2   1  12       94.08       97.00      4.17 o 
  -1   1  12       41.67       24.18      3.22 o 
   0   1  12       83.57       80.16      4.32 o 
   1   1  12      656.85      639.23     14.43 o 
   2   1  12      436.79      441.14     10.13 o 
   3   1  12       70.30       52.49      4.56 o 
   4   1  12       16.36       20.69      5.08 o 
   5   1  12       15.25       19.10      4.57 o 
   6   1  12       29.60       20.81      5.19 o 
   7   1  12       70.63       67.62      6.62 o 
   8   1  12       31.26       35.81      8.13 o 
   9   1  12      159.30      159.74     13.21 o 
  10   1  12      236.33      236.94     16.01 o 
  11   1  12       41.57       34.07     11.35 o 
 -11   2  12       11.04        6.42     10.71 o 
 -10   2  12        0.32       -5.66      8.47 o 
  -9   2  12       11.66        6.99      7.90 o 
  -8   2  12        0.53       -5.80      6.87 o 
  -7   2  12      165.64      123.25     10.06 o 
  -6   2  12       53.71       53.46      9.58 o 
  -5   2  12      162.12      142.94      7.54 o 
  -4   2  12       75.58       70.61      4.90 o 
  -3   2  12      396.65      369.18      9.20 o 
  -2   2  12       70.33       76.35      5.42 o 
  -1   2  12     1399.21     1412.36     28.02 o 
   0   2  12       48.48       39.84      3.65 o 
   1   2  12     3181.17     3108.20     53.66 o 
   2   2  12      643.79      629.32     13.32 o 
   3   2  12      861.74      848.07     18.90 o 
   4   2  12        4.30        7.47      4.09 o 
   5   2  12      772.68      811.60     19.25 o 
   6   2  12      222.30      205.00     21.30 o 
   7   2  12      420.93      437.19     19.04 o 
   8   2  12        6.81        2.39      8.07 o 
   9   2  12      727.22      735.88     27.71 o 
  10   2  12       49.01       51.18     10.80 o 
  11   2  12      302.69      349.72     20.24 o 
 -10   3  12       46.10       49.09     10.88 o 
  -9   3  12      138.29      135.45     14.03 o 
  -8   3  12        4.43       -5.42      7.34 o 
  -7   3  12       25.55       20.31      7.23 o 
  -6   3  12      402.09      455.96     24.92 o 
  -5   3  12      236.40      186.05     11.06 o 
  -4   3  12      693.24      780.49     24.44 o 
  -3   3  12       14.58       11.88      4.44 o 
  -2   3  12      422.67      423.17     15.19 o 
  -1   3  12        6.94       10.65      5.95 o 
   0   3  12      125.08      124.05      7.67 o 
   1   3  12       85.71       77.16      7.58 o 
   2   3  12      424.72      423.05     13.79 o 
   3   3  12       67.75       50.47      6.98 o 
   4   3  12     1848.47     2042.70     57.96 o 
   5   3  12      113.99      108.82     19.26 o 
   6   3  12        0.87        3.17      6.84 o 
   7   3  12        0.46        3.06      7.56 o 
   8   3  12       16.41        6.83      8.48 o 
   9   3  12        5.58       10.36     10.32 o 
  10   3  12       11.04       17.10      9.78 o 
  -9   4  12       99.24      122.01     12.30 o 
  -8   4  12      144.72      116.02     11.12 o 
  -7   4  12        6.03        5.21      8.82 o 
  -6   4  12      157.21      162.46     10.57 o 
  -5   4  12      215.05      194.66     11.61 o 
  -4   4  12      340.92      353.07     29.94 o 
  -3   4  12       15.66       19.77      6.67 o 
  -2   4  12     1641.81     1699.58     47.55 o 
  -1   4  12        0.32       -6.31      9.40 o 
   0   4  12     1245.53     1251.83     36.10 o 
   1   4  12        0.18       -2.38      4.31 o 
   2   4  12      726.93      782.19     21.78 o 
   3   4  12      937.28      922.05     29.09 o 
   4   4  12      469.29      509.54     26.13 o 
   5   4  12      285.08      271.43     14.09 o 
   6   4  12      604.13      608.22     23.39 o 
   7   4  12        5.52        5.04      8.82 o 
   8   4  12      298.83      341.33     17.86 o 
   9   4  12       17.96       13.36      9.58 o 
  -9   5  12       97.76      161.39     21.83 o 
  -8   5  12       35.93       25.08     17.80 o 
  -7   5  12      267.10      313.62     15.45 o 
  -6   5  12       15.90       12.37      6.64 o 
  -5   5  12       37.04       46.11      9.28 o 
  -4   5  12        0.72        2.91      5.32 o 
  -3   5  12      112.29      128.13      8.03 o 
  -2   5  12       32.07       13.53      5.20 o 
  -1   5  12      702.59      701.72     23.26 o 
   0   5  12       53.65       33.67      7.04 o 
   1   5  12        1.57        8.92      4.98 o 
   2   5  12      174.56      160.50      8.87 o 
   3   5  12        7.00       11.40      5.83 o 
   4   5  12      181.55      158.99     11.22 o 
   5   5  12      137.24      141.29     11.23 o 
   6   5  12       21.74       18.23     16.11 o 
   7   5  12      113.39      120.16     11.92 o 
   8   5  12       62.53       68.65     11.23 o 
  -8   6  12      157.19      183.90     17.70 o 
  -7   6  12       31.90       23.10      8.21 o 
  -6   6  12       53.59       39.13      8.17 o 
  -5   6  12       75.80       60.01      9.53 o 
  -4   6  12        2.33        8.79      6.19 o 
  -3   6  12      445.26      447.20     25.16 o 
  -2   6  12       16.56       13.10      5.46 o 
  -1   6  12      208.69      204.81     21.25 o 
   0   6  12        1.87       10.87      5.71 o 
   1   6  12      260.81      247.81     10.70 o 
   2   6  12        4.22       -1.84      5.44 o 
   3   6  12      364.89      397.84     14.88 o 
   4   6  12       20.95       22.62      7.39 o 
   5   6  12      204.14      196.99     29.05 o 
   6   6  12        3.54        0.54      8.36 o 
   7   6  12       64.05       71.45     10.89 o 
  -6   7  12      125.88      133.31     10.49 o 
  -5   7  12       10.06       11.17     11.51 o 
  -4   7  12       23.39       16.65      7.69 o 
  -3   7  12       12.08        6.48      5.70 o 
  -2   7  12       36.70       48.62      6.36 o 
  -1   7  12        0.77        3.60      5.13 o 
   0   7  12       10.01       18.81      8.93 o 
   1   7  12       72.17       55.79      7.25 o 
   2   7  12       56.07       60.91      7.01 o 
   3   7  12       26.29       21.18      8.41 o 
   4   7  12        1.74        6.14      6.57 o 
   5   7  12        0.69        2.20      8.03 o 
   6   7  12       15.25       21.73     16.87 o 
  -4   8  12       23.36       19.31     10.21 o 
  -1   8  12        1.20        7.09     18.55 o 
   0   8  12      114.31       83.23     23.47 o 
 -11   0  13       29.44       17.58     19.50 o 
  -9   0  13       44.62       23.68      8.87 o 
  -7   0  13      250.61      258.06     13.60 o 
  -5   0  13      523.07      543.13     26.65 o 
  -3   0  13     4430.27     4926.23    113.50 o 
  -1   0  13     2622.54     2783.27     74.73 o 
   1   0  13     5297.75     5461.90    142.94 o 
   3   0  13     2323.85     2381.35     55.17 o 
   5   0  13      456.01      529.29     38.34 o 
   7   0  13      185.63      220.12     13.76 o 
   9   0  13      395.69      398.14     19.69 o 
 -11   1  13       16.29       12.32     11.47 o 
 -10   1  13        2.24        7.52     12.60 o 
  -9   1  13        0.16       -6.41      9.64 o 
  -8   1  13      131.00      151.36      9.71 o 
  -7   1  13        4.11       10.96      6.57 o 
  -6   1  13        7.83       10.62      4.41 o 
  -5   1  13      876.58      926.58     23.74 o 
  -4   1  13       38.15       35.47      4.26 o 
  -3   1  13      126.57      110.47     10.94 o 
  -2   1  13       40.80       35.06      3.93 o 
  -1   1  13       97.14       94.67      5.97 o 
   0   1  13        0.11        1.62      2.85 o 
   1   1  13       46.02       49.32      4.20 o 
   2   1  13      176.18      180.84      6.17 o 
   3   1  13       49.07       58.92      4.38 o 
   4   1  13      615.01      560.81     19.82 o 
   5   1  13      181.17      175.69     13.44 o 
   6   1  13      780.32      776.90     19.24 o 
   7   1  13      660.80      631.53     21.44 o 
   8   1  13       21.29       22.11     13.12 o 
   9   1  13        6.34       12.37      9.03 o 
  10   1  13       15.87       11.88     10.10 o 
  11   1  13       65.66       72.94     13.54 o 
 -11   2  13        8.48        3.24     14.33 o 
 -10   2  13       59.53       86.15     11.76 o 
  -9   2  13       66.65       59.36     10.08 o 
  -8   2  13      224.65      216.89     15.66 o 
  -7   2  13       43.34       31.59     10.40 o 
  -6   2  13      391.96      407.34     36.70 o 
  -5   2  13      120.03      104.55      7.12 o 
  -4   2  13     1285.19     1343.01     31.90 o 
  -3   2  13      248.86      247.42      7.45 o 
  -2   2  13     2486.11     2668.96     50.91 o 
  -1   2  13       10.25       15.46      4.34 o 
   0   2  13      379.96      349.27      9.62 o 
   1   2  13        2.53        1.58      3.11 o 
   2   2  13     4000.36     4152.85     71.09 o 
   3   2  13      912.00      886.81     26.13 o 
   4   2  13     1007.96     1038.65     22.95 o 
   5   2  13       28.88       26.62      8.22 o 
   6   2  13      904.16      930.20     31.23 o 
   7   2  13       28.95       30.42      8.75 o 
   8   2  13      212.79      222.53     14.76 o 
   9   2  13       34.06       30.32      9.91 o 
  10   2  13        3.16       -2.35      9.71 o 
 -10   3  13        0.39       -2.68      8.96 o 
  -9   3  13       36.19       61.77     10.38 o 
  -8   3  13        3.23       -2.22      7.32 o 
  -7   3  13       33.52       58.29      8.76 o 
  -6   3  13        0.38       -4.55      6.24 o 
  -5   3  13       23.33       25.67      7.10 o 
  -4   3  13      118.04      101.93      7.45 o 
  -3   3  13       52.58       63.58      6.22 o 
  -2   3  13      185.15      171.02      9.48 o 
  -1   3  13      196.59      175.17     16.14 o 
   0   3  13      167.27      187.67     15.96 o 
   1   3  13      450.36      430.07     13.73 o 
   2   3  13      881.98      939.45     34.96 o 
   3   3  13      334.31      323.49     14.39 o 
   4   3  13        2.60       -1.58      6.27 o 
   5   3  13      199.18      181.48     12.07 o 
   6   3  13      364.66      342.34     25.15 o 
   7   3  13      438.11      431.15     25.34 o 
   8   3  13        1.43       -6.05      8.70 o 
   9   3  13      277.27      260.50     16.83 o 
  10   3  13        6.56        4.90     10.66 o 
  -9   4  13       32.32       24.95      8.01 o 
  -8   4  13       91.48       72.74     12.98 o 
  -7   4  13      206.99      180.00     16.13 o 
  -6   4  13      251.18      241.98     26.62 o 
  -5   4  13      149.99      140.34      9.87 o 
  -4   4  13        1.10       -4.32      5.87 o 
  -3   4  13      942.88      978.40     26.68 o 
  -2   4  13      205.91      141.21      9.10 o 
  -1   4  13      941.90      973.00     29.43 o 
   0   4  13        0.27        2.75      5.08 o 
   1   4  13      413.97      438.95     14.56 o 
   2   4  13       22.97       13.18      5.41 o 
   3   4  13       14.91       22.64      6.08 o 
   4   4  13      512.48      505.16     19.86 o 
   5   4  13       61.47       70.45      9.41 o 
   6   4  13        1.15        3.59      7.10 o 
   7   4  13      233.88      241.72     15.34 o 
   8   4  13       24.03       18.58      9.23 o 
   9   4  13       20.64       14.72     10.48 o 
  -9   5  13        5.36       -8.13     17.80 o 
  -8   5  13       84.00      110.58     26.19 o 
  -7   5  13        0.82        4.56      7.84 o 
  -6   5  13      111.05      139.05     10.44 o 
  -5   5  13       47.89       55.29      8.13 o 
  -4   5  13       90.74      102.81      9.27 o 
  -3   5  13       47.96       53.60      6.63 o 
  -2   5  13       41.02       42.48      6.28 o 
  -1   5  13      100.22       96.08      9.50 o 
   0   5  13       48.68       39.70      6.53 o 
   1   5  13      183.25      199.51      9.73 o 
   2   5  13       32.38       37.48      6.35 o 
   3   5  13      567.64      608.52     19.25 o 
   4   5  13      127.99      141.58     11.05 o 
   5   5  13       29.39       37.73      8.86 o 
   6   5  13      230.34      250.03     15.30 o 
   7   5  13        6.80        5.14      8.68 o 
   8   5  13      214.13      250.46     23.83 o 
  -7   6  13       41.73       40.72     12.32 o 
  -6   6  13      119.34      120.72     10.37 o 
  -5   6  13        0.14        3.40      6.92 o 
  -4   6  13      397.03      425.82     16.88 o 
  -3   6  13       10.06       12.34      6.02 o 
  -2   6  13      300.73      345.73     17.82 o 
  -1   6  13       60.47       48.47      7.14 o 
   0   6  13      800.87      800.08     32.97 o 
   1   6  13       36.43       35.27      6.77 o 
   2   6  13      380.98      383.51     14.27 o 
   3   6  13       27.52       21.40      6.73 o 
   4   6  13      144.71      171.21     11.13 o 
   5   6  13        2.66        6.06      8.21 o 
   6   6  13      152.99      170.73     13.71 o 
   7   6  13        2.74        1.16     10.74 o 
  -6   7  13        0.92        1.04     12.60 o 
  -5   7  13       60.88       70.58     16.03 o 
  -4   7  13        0.87       -6.47      6.47 o 
  -3   7  13      259.38      260.85     13.06 o 
  -2   7  13       67.06       77.02      7.26 o 
  -1   7  13       84.30       89.51      7.41 o 
   0   7  13       50.94       45.38      6.87 o 
   1   7  13        0.01        5.47      6.05 o 
   2   7  13      108.64      112.83     10.10 o 
   3   7  13        0.32        3.56      6.50 o 
   4   7  13        3.53        4.50      7.21 o 
   5   7  13      108.33      121.80     10.55 o 
  -3   8  13      152.48      163.50     15.25 o 
 -10   0  14        7.23       13.39     16.22 o 
  -8   0  14      103.49      134.84     11.47 o 
  -6   0  14       31.11       39.96      7.37 o 
  -4   0  14       54.14       50.98      6.83 o 
  -2   0  14      330.91      323.76     13.33 o 
   0   0  14      651.61      588.39     19.72 o 
   2   0  14     1362.24     1352.31     39.44 o 
   4   0  14      315.98      310.41     18.93 o 
   6   0  14     1428.42     1339.42     41.70 o 
   8   0  14       41.25       34.09     11.40 o 
 -11   1  14       23.43       20.24     12.19 o 
 -10   1  14       27.46       25.83     10.13 o 
  -9   1  14        1.53        6.94     14.65 o 
  -8   1  14        0.53       -3.22      6.58 o 
  -7   1  14       41.38       50.36      7.34 o 
  -6   1  14       14.60        7.40      4.59 o 
  -5   1  14       20.82       18.54      4.54 o 
  -4   1  14       87.16       75.19      5.27 o 
  -3   1  14       53.91       44.07      4.16 o 
  -2   1  14       96.00       94.56      5.34 o 
  -1   1  14      433.55      413.40     11.49 o 
   0   1  14      513.92      467.84     11.81 o 
   1   1  14       89.86       74.54      6.34 o 
   2   1  14      345.72      335.08      9.96 o 
   3   1  14      740.69      775.37     16.42 o 
   4   1  14     1021.93      952.06     21.66 o 
   5   1  14      665.88      669.81     17.14 o 
   6   1  14     1312.77     1304.64     28.86 o 
   7   1  14      374.77      349.94     12.41 o 
   8   1  14      230.68      198.43     14.51 o 
   9   1  14      221.58      228.68     15.99 o 
  10   1  14       14.71       12.06     10.59 o 
  11   1  14       10.86       15.96     12.83 o 
 -10   2  14        7.60       16.34      9.85 o 
  -9   2  14        5.44        1.54      8.48 o 
  -8   2  14       37.94       39.53      8.98 o 
  -7   2  14      310.66      314.81     15.15 o 
  -6   2  14       47.15       49.85      7.96 o 
  -5   2  14      412.16      446.72     18.10 o 
  -4   2  14      293.39      293.48     10.90 o 
  -3   2  14     1339.22     1388.43     30.10 o 
  -2   2  14       86.22       91.90      5.42 o 
  -1   2  14     1765.31     1819.94     35.88 o 
   0   2  14      303.85      297.38      9.05 o 
   1   2  14     1101.52     1097.87     26.56 o 
   2   2  14      124.59      116.91      5.72 o 
   3   2  14      569.00      595.59     13.69 o 
   4   2  14        7.56        3.35      5.50 o 
   5   2  14      181.24      216.76     13.15 o 
   6   2  14       23.56       21.07      8.22 o 
   7   2  14        9.81       15.65     16.08 o 
   8   2  14        4.25       -8.29      8.29 o 
   9   2  14       10.35       12.81     10.57 o 
  10   2  14        7.35        3.61     10.19 o 
 -10   3  14       64.84       83.39     16.98 o 
  -9   3  14        8.31        9.72      9.19 o 
  -8   3  14        4.00       -4.84      8.03 o 
  -7   3  14      188.98      153.58     11.97 o 
  -6   3  14        7.10        8.08      6.66 o 
  -5   3  14       14.04        3.46      9.61 o 
  -4   3  14        1.56       -4.45      5.00 o 
  -3   3  14        5.16       -3.45      4.81 o 
  -2   3  14       68.28       63.28      7.22 o 
  -1   3  14      242.65      256.79     11.91 o 
   0   3  14      210.67      198.88     10.38 o 
   1   3  14      166.78      166.54     10.00 o 
   2   3  14     2746.66     2721.79     63.27 o 
   3   3  14     1272.98     1338.87     34.16 o 
   4   3  14      843.67      847.33     63.18 o 
   5   3  14       23.06       12.28      9.77 o 
   6   3  14      126.23      137.22     20.41 o 
   7   3  14      214.54      246.85     15.56 o 
   8   3  14       22.61       32.59      9.77 o 
   9   3  14      139.09      139.88     13.94 o 
  -9   4  14        5.87       -5.61      9.34 o 
  -8   4  14      144.25      118.92     11.67 o 
  -7   4  14        7.12        4.70      7.54 o 
  -6   4  14      301.92      305.55     27.75 o 
  -5   4  14        3.66       -0.97      6.62 o 
  -4   4  14      393.75      398.45     14.61 o 
  -3   4  14      119.06      130.43      9.13 o 
  -2   4  14      509.46      492.67     18.11 o 
  -1   4  14        3.76        9.59      5.74 o 
   0   4  14      487.44      445.05     20.38 o 
   1   4  14       11.61       12.67      5.88 o 
   2   4  14     1736.45     1784.65     43.54 o 
   3   4  14       57.21       49.74      7.00 o 
   4   4  14      301.07      325.61     15.72 o 
   5   4  14      166.15      179.17     12.91 o 
   6   4  14       77.11       95.77     11.19 o 
   7   4  14       18.51       12.14     23.52 o 
   8   4  14       24.05       19.00      9.81 o 
  -8   5  14        8.50       12.75     20.40 o 
  -7   5  14      124.88      142.66     11.92 o 
  -6   5  14      104.61      106.67     13.61 o 
  -5   5  14      110.75      107.68     14.60 o 
  -4   5  14      168.68      164.70      9.91 o 
  -3   5  14        2.82        4.06      5.82 o 
  -2   5  14      401.96      350.65     16.11 o 
  -1   5  14        5.09        9.25      5.89 o 
   0   5  14      158.35      164.40     14.71 o 
   1   5  14      125.34      102.04      8.94 o 
   2   5  14       95.27       98.54     10.38 o 
   3   5  14       16.17       24.70      6.95 o 
   4   5  14      387.83      399.49     15.86 o 
   5   5  14      390.20      433.58     19.62 o 
   6   5  14       89.41      102.91     11.99 o 
   7   5  14      138.48      167.45     20.21 o 
  -6   6  14        1.26        2.58      7.57 o 
  -5   6  14      122.19      110.37     16.90 o 
  -4   6  14       13.77        2.65      6.49 o 
  -3   6  14      330.73      330.09     28.95 o 
  -2   6  14        1.69       -0.70      5.92 o 
  -1   6  14       32.18       41.71      7.19 o 
   0   6  14       34.26       43.39      7.14 o 
   1   6  14      139.80      145.75     14.76 o 
   2   6  14        2.77        1.62      6.22 o 
   3   6  14       90.16      105.24     12.31 o 
   4   6  14        8.59       11.56      9.45 o 
   5   6  14       63.12       93.38     11.15 o 
   6   6  14        2.28       19.94      9.76 o 
  -5   7  14        3.99       -1.66     16.41 o 
  -4   7  14        1.16       -7.72      8.55 o 
  -3   7  14       99.53       83.00      7.98 o 
  -2   7  14        4.77        2.33      6.33 o 
  -1   7  14       36.07       24.21      8.83 o 
   0   7  14        7.27       -0.35      6.27 o 
   1   7  14        1.49       -3.74     11.28 o 
   2   7  14       41.72       35.11      7.20 o 
   3   7  14       36.28       42.91      7.82 o 
   4   7  14       79.55       84.27      9.31 o 
   5   7  14       17.25       22.11     15.56 o 
  -1   8  14        8.02       13.86      9.77 o 
   0   8  14        2.69       -8.41      8.41 o 
  -9   0  15       38.01       27.85     15.75 o 
  -7   0  15      143.64      137.23     11.02 o 
  -5   0  15       30.50       20.49      6.86 o 
  -3   0  15      937.39      940.46     39.72 o 
  -1   0  15      727.61      709.85     23.14 o 
   1   0  15      184.37      163.68      9.79 o 
   3   0  15      195.27      198.31     11.55 o 
   5   0  15      135.49      102.20     17.59 o 
   7   0  15      292.27      287.74     16.53 o 
   9   0  15      131.61      118.56     18.48 o 
 -10   1  15       16.63       12.51     10.23 o 
  -9   1  15      106.88       95.83     12.06 o 
  -8   1  15       30.91       32.55      7.93 o 
  -7   1  15       52.62       27.38      7.07 o 
  -6   1  15        4.02       -3.25      4.51 o 
  -5   1  15      438.95      425.22     12.24 o 
  -4   1  15      103.08       92.34      5.86 o 
  -3   1  15      992.58      987.66     19.99 o 
  -2   1  15      107.73      111.06      6.68 o 
  -1   1  15      420.25      424.60     11.45 o 
   0   1  15     1312.39     1282.14     26.58 o 
   1   1  15      496.24      461.66     12.19 o 
   2   1  15      607.43      574.67     14.41 o 
   3   1  15      330.73      320.68      9.24 o 
   4   1  15      896.72      859.05     25.75 o 
   5   1  15        9.78       13.18      5.24 o 
   6   1  15      384.90      366.91     12.53 o 
   7   1  15      371.17      358.88     18.25 o 
   8   1  15      146.68      179.98     14.24 o 
   9   1  15      146.15      125.50     13.76 o 
  10   1  15      133.00      146.01     17.92 o 
 -10   2  15        2.45       -3.82      9.78 o 
  -9   2  15       25.55       31.43      9.57 o 
  -8   2  15      112.27       88.15     10.65 o 
  -7   2  15        1.56        5.74      7.41 o 
  -6   2  15      105.70       76.31      9.00 o 
  -5   2  15       56.60       51.68      7.89 o 
  -4   2  15        4.74       12.35      4.76 o 
  -3   2  15       14.76       17.98      4.91 o 
  -2   2  15      152.87      158.79      8.12 o 
  -1   2  15        6.80        7.27      4.72 o 
   0   2  15       26.60       28.24      4.88 o 
   1   2  15      405.39      378.63     12.77 o 
   2   2  15     1076.29     1093.68     27.43 o 
   3   2  15      196.19      181.71      8.28 o 
   4   2  15        5.84        2.20      5.53 o 
   5   2  15      121.93      101.48     20.08 o 
   6   2  15        1.70        6.93     10.51 o 
   7   2  15      126.11      128.43     15.64 o 
   8   2  15        8.28       11.60      9.47 o 
   9   2  15        0.20       -0.75      9.57 o 
  10   2  15      140.15      136.65     25.58 o 
  -9   3  15       39.93       52.45     12.21 o 
  -8   3  15        3.27       -2.16      8.35 o 
  -7   3  15       14.52       12.09      7.58 o 
  -6   3  15       72.23       42.59      8.52 o 
  -5   3  15        1.70        1.21      6.61 o 
  -4   3  15      327.14      281.99     22.90 o 
  -3   3  15       95.37      108.10     10.78 o 
  -2   3  15       41.74       33.26      6.92 o 
  -1   3  15      410.92      404.89     15.86 o 
   0   3  15      502.52      479.04     17.77 o 
   1   3  15      339.64      332.49     14.75 o 
   2   3  15      681.89      699.42     20.45 o 
   3   3  15       78.69       87.83      7.99 o 
   4   3  15      256.79      259.99     20.05 o 
   5   3  15      336.51      328.08     16.64 o 
   6   3  15      419.30      465.10     21.23 o 
   7   3  15      303.45      317.58     30.57 o 
   8   3  15      222.58      223.18     52.33 o 
   9   3  15      122.04      161.71     19.61 o 
  -8   4  15        0.66        2.82      8.87 o 
  -7   4  15      150.44      160.91     36.27 o 
  -6   4  15       29.07       27.28      8.03 o 
  -5   4  15       90.85       82.93      9.17 o 
  -4   4  15      210.46      219.27     15.34 o 
  -3   4  15      220.82      217.29     23.13 o 
  -2   4  15      104.05       99.80      8.99 o 
  -1   4  15       68.10       70.14     11.73 o 
   0   4  15        5.94        5.66      5.86 o 
   1   4  15      121.36      126.26      9.77 o 
   2   4  15       35.59       24.13      6.32 o 
   3   4  15      231.63      234.44     11.42 o 
   4   4  15      371.59      364.92     18.08 o 
   5   4  15       15.26       18.75      8.38 o 
   6   4  15        3.39       -1.57      8.01 o 
   7   4  15       43.27       36.57     10.50 o 
   8   4  15      100.12      130.24     14.10 o 
  -7   5  15       37.18       47.55     15.48 o 
  -6   5  15        3.27       -4.81      7.67 o 
  -5   5  15       78.82       59.23      8.93 o 
  -4   5  15        0.50       -4.07      6.16 o 
  -3   5  15       16.65       16.17      6.34 o 
  -2   5  15      213.19      174.10      9.81 o 
  -1   5  15      235.58      210.95     11.57 o 
   0   5  15      206.50      180.56     10.95 o 
   1   5  15       29.91       23.64      7.11 o 
   2   5  15      147.19      117.10      8.98 o 
   3   5  15      161.56      201.13     11.23 o 
   4   5  15      239.70      274.36     13.46 o 
   5   5  15      148.89      163.08     25.78 o 
   6   5  15       64.31       68.04     11.22 o 
   7   5  15       85.96       99.64     13.27 o 
  -6   6  15        7.37       -2.34      7.43 o 
  -5   6  15       98.20      122.94     10.52 o 
  -4   6  15        7.35       -4.50      6.47 o 
  -3   6  15      118.57      150.40     16.08 o 
  -2   6  15       50.41       49.21     10.19 o 
  -1   6  15       44.50       65.61     12.66 o 
   0   6  15       32.81       37.93     12.10 o 
   1   6  15      111.42      119.62     10.62 o 
   2   6  15        2.74        6.11      6.67 o 
   3   6  15       22.72       13.79      7.22 o 
   4   6  15        5.71        2.36      7.89 o 
   5   6  15       24.32       16.61      8.22 o 
   6   6  15       13.29       14.71     15.81 o 
  -4   7  15       37.46       51.62      8.61 o 
  -3   7  15       19.94        7.74      9.17 o 
  -2   7  15       61.09       65.85      7.93 o 
  -1   7  15       66.26       55.31     14.54 o 
   0   7  15       12.67       13.79      6.89 o 
   1   7  15       75.66       68.31     17.07 o 
   2   7  15       17.42       22.87      8.03 o 
   3   7  15        4.92        4.22      7.23 o 
   4   7  15       27.82       14.38      9.10 o 
 -10   0  16      239.24      350.05     31.09 o 
  -8   0  16       58.86       79.47     11.01 o 
  -6   0  16       15.58       23.97      8.25 o 
  -4   0  16      187.68      221.70     12.21 o 
  -2   0  16      171.83      153.19      9.81 o 
   0   0  16      154.19      146.61     11.99 o 
   2   0  16      240.14      221.34     34.49 o 
   4   0  16     1469.91     1356.18     79.62 o 
   6   0  16      430.50      468.11     26.34 o 
 -10   1  16        0.26      -10.57     10.57 o 
  -9   1  16        1.38       -5.06      9.23 o 
  -8   1  16       22.00       14.91      8.93 o 
  -7   1  16        1.23        3.28      6.41 o 
  -6   1  16      171.29      171.11      9.93 o 
  -5   1  16      668.36      672.60     16.84 o 
  -4   1  16       32.51       24.52      4.79 o 
  -3   1  16      680.31      712.04     16.97 o 
  -2   1  16      127.62      132.70      6.70 o 
  -1   1  16      926.30      932.38     20.65 o 
   0   1  16     1072.43     1063.11     24.44 o 
   1   1  16       21.24       19.59      4.44 o 
   2   1  16       77.63       89.14     12.38 o 
   3   1  16      204.09      212.32     11.70 o 
   4   1  16      186.49      176.29      8.53 o 
   5   1  16      762.86      838.93     26.59 o 
   6   1  16       27.77       19.10      6.23 o 
   7   1  16      189.41      192.49     14.49 o 
   8   1  16      100.54      126.75     17.40 o 
   9   1  16       78.01       86.11     13.35 o 
  10   1  16      111.93      132.44     35.22 o 
 -10   2  16       30.75       24.10     15.59 o 
  -9   2  16        7.79       16.11     11.89 o 
  -8   2  16       54.81       64.03     10.41 o 
  -7   2  16       62.34       72.64      9.82 o 
  -6   2  16        3.30        4.38      7.03 o 
  -5   2  16       90.95       95.44      9.61 o 
  -4   2  16        1.30       -5.30      5.30 o 
  -3   2  16        0.89       -5.20      5.20 o 
  -2   2  16       47.82       51.97      7.06 o 
  -1   2  16       46.69       44.49      5.98 o 
   0   2  16      358.12      332.72     18.53 o 
   1   2  16       22.78       18.31      5.39 o 
   2   2  16      216.11      195.96     10.89 o 
   3   2  16       12.23        8.44      5.66 o 
   4   2  16       52.84       45.94      7.09 o 
   5   2  16      208.54      236.30     19.26 o 
   6   2  16       29.09       36.24      9.55 o 
   7   2  16      115.45      105.11     15.29 o 
   8   2  16        3.27        5.72      9.07 o 
   9   2  16       63.33       62.67     13.42 o 
  -9   3  16       17.72       11.05     10.04 o 
  -8   3  16       15.85        3.71      8.65 o 
  -7   3  16       58.21       58.67      9.81 o 
  -6   3  16       37.15       32.81      8.44 o 
  -5   3  16      237.18      212.27     12.72 o 
  -4   3  16      226.69      206.92     17.16 o 
  -3   3  16      550.16      512.12     17.13 o 
  -2   3  16       90.80       87.27      8.85 o 
  -1   3  16      427.53      387.11     15.92 o 
   0   3  16      311.20      285.72     24.76 o 
   1   3  16       40.31       54.55     13.58 o 
   2   3  16      923.74      928.35     30.07 o 
   3   3  16      639.90      684.34     21.08 o 
   4   3  16      364.97      388.80     18.88 o 
   5   3  16       61.24       55.60      9.98 o 
   6   3  16      297.30      320.03     31.94 o 
   7   3  16        9.74        8.80     11.59 o 
   8   3  16       69.45       59.19     12.11 o 
  -8   4  16       17.14       32.31     10.19 o 
  -7   4  16       19.52       37.89      8.97 o 
  -6   4  16       19.47       42.80      9.59 o 
  -5   4  16        6.58       18.06      7.65 o 
  -4   4  16        5.75        1.85      6.11 o 
  -3   4  16      303.07      304.31     13.55 o 
  -2   4  16      101.29      111.35     10.35 o 
  -1   4  16        7.89        4.11      6.10 o 
   0   4  16        0.89        0.27      9.84 o 
   1   4  16       12.65        9.57     10.69 o 
   2   4  16       45.60       48.80      7.08 o 
   3   4  16        4.36        3.53      6.51 o 
   4   4  16      214.20      212.68     13.98 o 
   5   4  16        5.61        5.00      8.35 o 
   6   4  16       24.18       30.79     10.08 o 
   7   4  16       29.47       30.73     10.74 o 
  -7   5  16       35.08       31.20      9.70 o 
  -6   5  16       59.18       40.71      8.97 o 
  -5   5  16      221.41      237.12     20.30 o 
  -4   5  16      177.19      165.36     16.03 o 
  -3   5  16      126.76      125.16      9.47 o 
  -2   5  16      198.72      191.12     10.64 o 
  -1   5  16      182.73      162.04     14.60 o 
   0   5  16      305.31      298.66     20.78 o 
   1   5  16      372.73      363.65     16.28 o 
   2   5  16       11.04        7.81      6.78 o 
   3   5  16        6.01        3.81      6.55 o 
   4   5  16      175.62      210.54     12.51 o 
   5   5  16       65.60       62.95      9.65 o 
   6   5  16      105.85      123.04     20.68 o 
  -5   6  16        0.22        0.75      7.76 o 
  -4   6  16       73.57       80.27      9.05 o 
  -3   6  16       22.19       20.85      7.25 o 
  -2   6  16       44.41       48.95      7.85 o 
  -1   6  16       16.77       11.47      7.50 o 
   0   6  16       63.37       67.48      8.66 o 
   1   6  16       16.92       20.36      7.33 o 
   2   6  16       11.82       10.76      7.97 o 
   3   6  16       34.68       35.34      8.36 o 
   4   6  16       18.13       16.82     13.13 o 
   5   6  16       16.92       21.09      9.24 o 
  -3   7  16       18.55       22.12      8.00 o 
  -2   7  16       54.59       54.49      8.10 o 
  -1   7  16      104.70      102.11      8.85 o 
   0   7  16       36.20       38.42      8.24 o 
   1   7  16      194.07      203.22     12.25 o 
   2   7  16       18.96       31.53     12.54 o 
   3   7  16        4.23        6.30     14.33 o 
  -9   0  17       27.37       47.22     18.21 o 
  -7   0  17       25.59       49.15      9.85 o 
  -5   0  17      157.88      141.03     15.92 o 
  -3   0  17       16.23       14.07      7.25 o 
  -1   0  17       10.14       15.93      6.47 o 
   1   0  17      512.87      498.77     45.19 o 
   3   0  17     1043.16     1026.84     33.03 o 
   5   0  17     2139.22     2183.85    108.07 o 
   7   0  17      177.64      163.29     13.96 o 
 -10   1  17       82.49       66.76     14.09 o 
  -9   1  17       34.99       42.03     11.27 o 
  -8   1  17        8.50        4.17      9.13 o 
  -7   1  17      116.27      121.33      9.77 o 
  -6   1  17        3.78       -1.26      6.39 o 
  -5   1  17      132.58      157.96     11.06 o 
  -4   1  17       65.37       68.41      6.04 o 
  -3   1  17      440.42      441.16     12.55 o 
  -2   1  17       93.61       93.23      6.82 o 
  -1   1  17      700.45      691.52     21.04 o 
   0   1  17     1223.26     1270.02     30.72 o 
   1   1  17     1682.74     1687.97     34.51 o 
   2   1  17       39.82       31.44      5.25 o 
   3   1  17      498.51      487.34     13.94 o 
   4   1  17      138.76      157.04      8.36 o 
   5   1  17      501.83      550.57     16.03 o 
   6   1  17        7.93       10.57      8.85 o 
   7   1  17      163.40      167.79     14.23 o 
   8   1  17        0.37       -0.96     12.70 o 
   9   1  17       14.24        8.02     11.76 o 
  -9   2  17       11.49       -3.09     13.22 o 
  -8   2  17        4.37       -3.99     11.06 o 
  -7   2  17        9.67        0.57     13.89 o 
  -6   2  17       15.37       24.98      8.29 o 
  -5   2  17       81.29       73.73      9.26 o 
  -4   2  17      121.88       90.44      9.40 o 
  -3   2  17       14.60       18.76      6.20 o 
  -2   2  17       12.45       11.71      6.58 o 
  -1   2  17        5.86       -1.42      5.96 o 
   0   2  17      910.41      867.70     28.42 o 
   1   2  17      390.14      349.99     15.70 o 
   2   2  17      528.15      506.23     19.95 o 
   3   2  17       70.96       68.41     10.24 o 
   4   2  17      656.94      622.58     31.97 o 
   5   2  17       20.78       16.46      8.65 o 
   6   2  17      481.23      481.10     21.91 o 
   7   2  17        0.13       -1.64      9.01 o 
   8   2  17      206.63      223.35     21.34 o 
   9   2  17        0.44       -0.28     11.15 o 
  -8   3  17        6.96       -2.01     11.70 o 
  -7   3  17       17.60       17.27      8.45 o 
  -6   3  17        4.20       -1.32      7.68 o 
  -5   3  17      258.43      266.38     19.47 o 
  -4   3  17      288.30      260.71     12.17 o 
  -3   3  17       87.74       90.08      8.35 o 
  -2   3  17        6.60       11.45      6.79 o 
  -1   3  17       11.15       -1.13      9.25 o 
   0   3  17       84.74       64.54     12.88 o 
   1   3  17       72.10       89.02      9.44 o 
   2   3  17        3.63       15.63      7.16 o 
   3   3  17      411.55      396.58     15.16 o 
   4   3  17       94.59      100.46     12.05 o 
   5   3  17      106.82      117.38     12.43 o 
   6   3  17       80.43       83.58     11.80 o 
   7   3  17       24.72       34.45     10.88 o 
   8   3  17        9.14        8.38     10.84 o 
  -7   4  17        0.35        6.55      9.09 o 
  -6   4  17       91.92      106.17     26.51 o 
  -5   4  17        2.02       15.40      7.94 o 
  -4   4  17       54.17       67.96      8.40 o 
  -3   4  17       27.05       22.36      6.62 o 
  -2   4  17       95.86      108.56     17.12 o 
  -1   4  17      114.63       99.87     14.40 o 
   0   4  17       72.98       69.30      8.75 o 
   1   4  17      189.89      189.48     12.20 o 
   2   4  17       22.62       20.35      7.81 o 
   3   4  17       94.76       99.89     11.84 o 
   4   4  17        1.38        0.03      6.97 o 
   5   4  17      259.97      274.78     14.32 o 
   6   4  17        8.56        6.45      9.73 o 
   7   4  17       65.29       64.80     12.31 o 
  -6   5  17       35.08       29.70      9.49 o 
  -5   5  17       40.72       31.05      9.18 o 
  -4   5  17       27.10       16.59      7.50 o 
  -3   5  17       28.93       13.37      7.21 o 
  -2   5  17      221.68      247.89     12.35 o 
  -1   5  17       20.37        6.82      7.42 o 
   0   5  17      291.42      294.39     25.20 o 
   1   5  17       25.02       32.59      7.67 o 
   2   5  17      143.57      147.11     12.00 o 
   3   5  17        2.93        6.77      7.47 o 
   4   5  17       21.69       36.80      8.78 o 
   5   5  17        1.48       -0.96      9.69 o 
   6   5  17        7.08       15.67     10.14 o 
  -4   6  17        1.10        0.39      7.16 o 
  -3   6  17       37.85       31.82      7.93 o 
  -2   6  17        5.57       -2.29      6.80 o 
  -1   6  17        6.57        9.05      7.45 o 
   0   6  17        1.13        2.76      7.54 o 
   1   6  17      120.56      139.71     21.07 o 
   2   6  17      152.27      140.89     11.64 o 
   3   6  17       85.49      106.39     10.35 o 
   4   6  17      432.07      479.96     18.86 o 
   5   6  17        0.04      -16.44     20.51 o 
  -2   7  17        1.83       -0.54     12.25 o 
  -1   7  17      168.71      194.08     18.02 o 
   0   7  17       15.33       33.38      8.86 o 
   1   7  17       85.39      126.01     16.60 o 
  -8   0  18       39.73       42.09     16.92 o 
  -6   0  18       37.49       34.57      9.13 o 
  -4   0  18       15.86       18.32     12.82 o 
  -2   0  18      354.35      348.24     15.74 o 
   0   0  18       59.83       47.82     11.04 o 
   2   0  18      458.47      445.31     18.74 o 
   4   0  18      309.32      307.22     41.06 o 
   6   0  18       63.95       78.45     20.48 o 
   8   0  18      807.65      898.32     49.02 o 
  -9   1  18       24.57       15.19     11.57 o 
  -8   1  18       15.96        0.40     16.16 o 
  -7   1  18        1.08       -4.55      7.95 o 
  -6   1  18       47.99       52.14      8.84 o 
  -5   1  18       32.81       52.91      7.54 o 
  -4   1  18       31.31       30.12      6.71 o 
  -3   1  18       13.97       18.86      5.14 o 
  -2   1  18       15.57       14.12      4.95 o 
  -1   1  18      374.08      382.04     11.71 o 
   0   1  18      196.91      194.38      8.33 o 
   1   1  18      178.05      165.78      7.85 o 
   2   1  18        2.55       -1.31      4.71 o 
   3   1  18       20.98       26.60      5.75 o 
   4   1  18      104.99       89.71      7.46 o 
   5   1  18      160.52      117.73     10.14 o 
   6   1  18       36.08       24.76      9.89 o 
   7   1  18        1.11       -1.76     10.11 o 
   8   1  18       52.12       42.34     12.11 o 
   9   1  18        0.46       10.30     11.93 o 
  -9   2  18        5.72       12.73     13.77 o 
  -8   2  18        1.00       -8.61      8.61 o 
  -7   2  18       48.99       44.36      9.91 o 
  -6   2  18        4.62        5.76     10.32 o 
  -5   2  18       29.77       42.88      9.81 o 
  -4   2  18       22.98       21.30      7.80 o 
  -3   2  18      234.34      211.00     12.66 o 
  -2   2  18      216.95      210.06     12.51 o 
  -1   2  18      182.54      198.10     22.27 o 
   0   2  18      489.66      454.84     18.37 o 
   1   2  18     1249.05     1198.46     37.17 o 
   2   2  18       54.86       51.47      8.89 o 
   3   2  18      593.57      567.63     22.33 o 
   4   2  18        1.22        6.97      8.44 o 
   5   2  18      360.22      360.03     18.83 o 
   6   2  18       41.23       41.66     10.44 o 
   7   2  18      257.83      299.25     18.24 o 
   8   2  18        0.45        1.44     10.89 o 
  -8   3  18       52.25       59.64     11.28 o 
  -7   3  18       19.94       22.70      9.55 o 
  -6   3  18       10.60       17.14      9.11 o 
  -5   3  18        3.06        1.83      7.66 o 
  -4   3  18      225.71      236.17     21.39 o 
  -3   3  18        0.84       -1.72      6.36 o 
  -2   3  18      364.20      379.16     17.02 o 
  -1   3  18        9.25        8.38      6.97 o 
   0   3  18      139.35      135.48     14.16 o 
   1   3  18      164.59      162.01     11.83 o 
   2   3  18       46.54       53.32      9.44 o 
   3   3  18       56.22       53.81     14.49 o 
   4   3  18        0.94        1.30      8.31 o 
   5   3  18       12.94        9.05      9.19 o 
   6   3  18        0.52       -5.09      9.87 o 
   7   3  18        0.03        2.34     14.46 o 
  -7   4  18       17.23       26.51     10.05 o 
  -6   4  18       16.87       18.56      8.93 o 
  -5   4  18        0.61       -5.11      7.92 o 
  -4   4  18       24.34        7.74      7.03 o 
  -3   4  18      157.41      143.51     10.11 o 
  -2   4  18      294.43      279.71     14.34 o 
  -1   4  18        8.35        5.75      7.21 o 
   0   4  18      453.27      410.59     17.80 o 
   1   4  18        0.01       -0.19      7.18 o 
   2   4  18      199.82      235.56     14.17 o 
   3   4  18       47.73       48.65      8.35 o 
   4   4  18      134.44      134.04     18.51 o 
   5   4  18        6.25        8.70      8.37 o 
   6   4  18      354.24      385.19     23.23 o 
  -5   5  18       23.75       29.99     12.60 o 
  -4   5  18        0.44        0.65      7.34 o 
  -3   5  18        8.03       15.04      7.55 o 
  -2   5  18        2.58        6.49      7.12 o 
  -1   5  18       65.31       76.40      9.89 o 
   0   5  18       47.39       47.64      8.94 o 
   1   5  18      159.42      173.15     12.24 o 
   2   5  18       65.56       53.18      9.58 o 
   3   5  18      143.90      165.49     11.86 o 
   4   5  18       51.62       51.37      9.39 o 
   5   5  18       20.40       27.70      9.47 o 
   6   5  18        3.58       27.72     22.43 o 
  -4   6  18       25.24       33.46     24.45 o 
  -3   6  18       64.06       58.31      8.84 o 
  -2   6  18       16.11       23.19      7.74 o 
  -1   6  18       82.76       90.01     15.96 o 
   0   6  18        0.10       -0.61      7.62 o 
   1   6  18       12.91        8.90      9.36 o 
   2   6  18       25.06       20.88      8.67 o 
   3   6  18      126.01      136.87     12.90 o 
   4   6  18        0.14      -11.97     20.26 o 
  -7   0  19       79.38       78.72     17.96 o 
  -5   0  19      236.30      212.08     15.12 o 
  -3   0  19      498.48      515.57     20.57 o 
  -1   0  19      623.05      661.21     24.05 o 
   1   0  19      242.70      245.89     13.60 o 
   3   0  19      490.25      554.43     22.47 o 
   5   0  19      808.19      795.94     61.81 o 
   7   0  19      210.63      264.58     21.50 o 
  -9   1  19        0.05      -11.20     11.47 o 
  -8   1  19       14.36       33.56     11.01 o 
  -7   1  19       22.96       14.60      9.34 o 
  -6   1  19       32.20       28.48      9.72 o 
  -5   1  19        0.12       -0.68      6.54 o 
  -4   1  19       53.72       71.49     14.04 o 
  -3   1  19        0.27        9.68      6.08 o 
  -2   1  19        0.52       -2.29      5.78 o 
  -1   1  19      769.95      800.87     19.46 o 
   0   1  19      182.00      175.87      8.33 o 
   1   1  19       60.47       55.53      6.07 o 
   2   1  19       57.40       51.78      6.36 o 
   3   1  19        1.21        2.58      6.89 o 
   4   1  19       32.75       29.69      7.75 o 
   5   1  19       25.53       23.32      9.70 o 
   6   1  19       62.17       58.93     11.54 o 
   7   1  19        1.65       -5.28      9.79 o 
   8   1  19       76.04       83.76     14.17 o 
  -8   2  19        6.84       -2.05      9.58 o 
  -7   2  19        0.52        4.12      9.52 o 
  -6   2  19       99.58      100.25     11.69 o 
  -5   2  19       18.20        9.81      8.08 o 
  -4   2  19      234.39      214.83     16.85 o 
  -3   2  19       26.05       20.93      7.58 o 
  -2   2  19      457.90      436.99     18.43 o 
  -1   2  19        2.45        8.65      7.12 o 
   0   2  19       94.97       98.11      9.85 o 
   1   2  19       20.12       20.45      7.60 o 
   2   2  19       83.32       88.15     10.42 o 
   3   2  19      100.15       84.63     10.86 o 
   4   2  19       59.85       75.62     11.06 o 
   5   2  19       20.78       17.03      9.99 o 
   6   2  19      160.57      179.51     15.11 o 
   7   2  19        0.01       20.72     10.78 o 
   8   2  19      152.79      181.22     33.53 o 
  -7   3  19       49.37       51.56     11.92 o 
  -6   3  19       12.83       12.89     10.88 o 
  -5   3  19       19.99       24.78      8.83 o 
  -4   3  19       51.50       50.00     11.73 o 
  -3   3  19       58.68       59.63      8.24 o 
  -2   3  19        3.54        0.37      7.56 o 
  -1   3  19      129.09      125.61     17.11 o 
   0   3  19        9.44        7.96      7.62 o 
   1   3  19        8.44        8.15      7.29 o 
   2   3  19       81.78       95.47     13.83 o 
   3   3  19       58.13       56.05     10.41 o 
   4   3  19       53.22       43.97     10.78 o 
   5   3  19        2.18        0.17      9.43 o 
   6   3  19        4.99        8.20     11.02 o 
   7   3  19       43.49       57.09     28.21 o 
  -6   4  19        3.98       11.68      9.18 o 
  -5   4  19       60.21       79.64     11.18 o 
  -4   4  19       33.75       20.96      7.56 o 
  -3   4  19       94.68       84.82      9.08 o 
  -2   4  19        6.40       19.67      9.12 o 
  -1   4  19      142.89      136.99     11.40 o 
   0   4  19        7.27        1.25      7.33 o 
   1   4  19      326.24      294.79     15.66 o 
   2   4  19        9.01        2.87     14.87 o 
   3   4  19      167.67      179.79     13.74 o 
   4   4  19       15.10       16.25     11.51 o 
   5   4  19       53.59       67.08     13.88 o 
   6   4  19       18.17       23.73     11.71 o 
  -4   5  19       64.22       75.09      9.87 o 
  -3   5  19       12.51       19.60      7.69 o 
  -2   5  19       30.93       30.18      8.25 o 
  -1   5  19        0.77        5.72     11.15 o 
   0   5  19       18.39       17.43      8.69 o 
   1   5  19        8.81        3.45      8.11 o 
   2   5  19        0.45       -7.65      8.01 o 
   3   5  19      262.34      269.27     16.75 o 
   4   5  19        4.23        4.84      8.87 o 
   5   5  19        3.49       23.69     21.83 o 
  -3   6  19        0.88       -0.91     22.71 o 
  -2   6  19      118.73       92.57     20.70 o 
  -1   6  19       20.13       23.13      8.84 o 
   0   6  19       31.13       30.86      9.18 o 
   1   6  19       12.33       14.52      8.82 o 
  -8   0  20       44.95       62.53     20.26 o 
  -6   0  20      116.88      117.38     19.28 o 
  -4   0  20       32.52       21.38      8.26 o 
  -2   0  20     1619.47     1723.96     50.98 o 
   0   0  20       15.96        3.52     11.62 o 
   2   0  20        5.93       12.47      7.88 o 
   4   0  20       38.50       44.16     10.23 o 
   6   0  20       47.68       66.94     12.58 o 
  -8   1  20        8.39       13.90     11.07 o 
  -7   1  20        0.55       -4.64      9.94 o 
  -6   1  20       37.04       23.54      9.84 o 
  -5   1  20        2.75       -4.17     11.78 o 
  -4   1  20        1.36       -6.85      6.85 o 
  -3   1  20        1.81        8.38      6.64 o 
  -2   1  20        4.73       11.56      6.52 o 
  -1   1  20        2.04        1.02      6.22 o 
   0   1  20       85.73       94.37      9.83 o 
   1   1  20      101.08       94.60      8.62 o 
   2   1  20      226.56      218.92     19.09 o 
   3   1  20      362.65      357.08     14.97 o 
   4   1  20       16.14       12.04     13.22 o 
   5   1  20       88.63       74.11     11.75 o 
   6   1  20      132.26      137.69     21.22 o 
   7   1  20       79.74       92.06     13.98 o 
   8   1  20       78.57      107.06     15.78 o 
  -8   2  20       15.57       11.06     14.05 o 
  -7   2  20       76.73       77.44     16.10 o 
  -6   2  20        4.58        5.14      9.99 o 
  -5   2  20       18.80       28.06     11.10 o 
  -4   2  20        4.34        8.54      7.84 o 
  -3   2  20       19.25       25.78      8.12 o 
  -2   2  20       24.06       25.57      7.99 o 
  -1   2  20      129.64      131.46     11.36 o 
   0   2  20       52.51       50.35      9.12 o 
   1   2  20      590.16      588.28     43.65 o 
   2   2  20       44.78       60.81     12.41 o 
   3   2  20      561.73      607.07     24.86 o 
   4   2  20       80.95       82.77     12.07 o 
   5   2  20       39.07       55.10     11.78 o 
   6   2  20       15.16       17.71     10.75 o 
   7   2  20       45.52       46.81     12.63 o 
  -7   3  20        0.08      -12.47     12.47 o 
  -6   3  20        3.16        6.03     14.02 o 
  -5   3  20       41.50       41.93      9.96 o 
  -4   3  20       34.87       45.60      9.25 o 
  -3   3  20        9.34        8.68      8.76 o 
  -2   3  20        0.16       -7.37      7.37 o 
  -1   3  20      124.57      111.93     17.74 o 
   0   3  20        0.44        8.15      8.20 o 
   1   3  20      126.22      120.69     23.60 o 
   2   3  20        0.67       -4.12      8.03 o 
   3   3  20      182.98      179.91     14.63 o 
   4   3  20      128.82      123.44     19.07 o 
   5   3  20       80.72       77.38     14.88 o 
   6   3  20       78.94       73.58     13.02 o 
  -5   4  20        0.08       12.56      9.19 o 
  -4   4  20      136.65      136.74     12.11 o 
  -3   4  20        1.19       -4.95      7.29 o 
  -2   4  20      134.67      121.80     11.49 o 
  -1   4  20       14.00        7.81      8.08 o 
   0   4  20       40.94       54.56      9.51 o 
   1   4  20       29.62       17.12      8.64 o 
   2   4  20      397.57      426.70     20.25 o 
   3   4  20       23.97       18.65     13.44 o 
   4   4  20      142.30      168.21     14.88 o 
   5   4  20       20.92       12.65     10.80 o 
  -4   5  20        5.81      -15.66     21.74 o 
  -3   5  20        3.77       -1.31      8.30 o 
  -2   5  20       59.49       56.06     17.17 o 
  -1   5  20        0.21        0.75      8.03 o 
   0   5  20       17.95        8.02      8.84 o 
   1   5  20       32.20       35.32     12.81 o 
   2   5  20       73.95       84.01     18.16 o 
   3   5  20      118.29      112.80     13.16 o 
  -7   0  21       19.55       17.29     19.09 o 
  -5   0  21        6.83        3.87     15.63 o 
  -3   0  21        2.60        9.37      8.29 o 
  -1   0  21      708.54      753.24     27.29 o 
   1   0  21      176.77      191.01     13.34 o 
   3   0  21      105.97      103.49     12.09 o 
   5   0  21        1.82       12.24     10.31 o 
  -7   1  21        6.69       13.94     11.61 o 
  -6   1  21        0.54        2.37      9.46 o 
  -5   1  21        7.48       -0.90     10.57 o 
  -4   1  21       56.38       47.95      9.92 o 
  -3   1  21       25.25       26.39      9.12 o 
  -2   1  21       43.80       38.53      7.74 o 
  -1   1  21      411.11      405.30     15.58 o 
   0   1  21        9.86        7.16      6.93 o 
   1   1  21      392.27      404.11     21.75 o 
   2   1  21       76.34       83.76     10.98 o 
   3   1  21      669.25      699.91     27.54 o 
   4   1  21      187.43      209.66     17.17 o 
   5   1  21      103.36      110.47     13.56 o 
   6   1  21      123.98      154.57     15.95 o 
   7   1  21       85.89       88.82     14.32 o 
  -7   2  21       18.18       13.29     10.68 o 
  -6   2  21       77.75       77.24     11.83 o 
  -5   2  21       62.76       53.26     10.36 o 
  -4   2  21       17.85       21.00     19.56 o 
  -3   2  21        2.95       -7.81      7.81 o 
  -2   2  21       59.68       60.98     10.12 o 
  -1   2  21       12.22       17.28      8.36 o 
   0   2  21       92.31       91.71     10.86 o 
   1   2  21        3.94        3.84      8.03 o 
   2   2  21      291.59      329.25     22.04 o 
   3   2  21        7.77        5.63      8.90 o 
   4   2  21       54.67       55.18     11.59 o 
   5   2  21       35.36       59.64     12.19 o 
   6   2  21        4.26       15.75     11.98 o 
  -6   3  21        8.34        4.88     13.23 o 
  -5   3  21       25.08       35.70      9.96 o 
  -4   3  21       63.23       43.14     20.65 o 
  -3   3  21       12.46       18.26      8.80 o 
  -2   3  21       22.93       28.69     14.38 o 
  -1   3  21       30.62       24.17     11.14 o 
   0   3  21       43.10       26.53     12.05 o 
   1   3  21       90.58       77.68     10.89 o 
   2   3  21        6.13        0.78      8.89 o 
   3   3  21        3.19       13.31      9.58 o 
   4   3  21      116.80      119.78     20.70 o 
   5   3  21       14.82        8.44     10.51 o 
  -4   4  21       91.87       98.45     13.12 o 
  -3   4  21        1.82        1.00      8.83 o 
  -2   4  21       33.97       53.06      9.15 o 
  -1   4  21       58.98       79.86     13.44 o 
   0   4  21       13.58       18.41      9.10 o 
   1   4  21        5.00        5.96      8.85 o 
   2   4  21       14.55       20.44      9.79 o 
   3   4  21       18.68       28.71     12.41 o 
   4   4  21       12.75       15.77     10.78 o 
  -3   5  21       17.57        4.66     22.65 o 
  -2   5  21        3.95        6.02     22.49 o 
   0   5  21       20.93        1.58     14.14 o 
  -6   0  22        6.63       23.97     17.92 o 
  -4   0  22       20.92       13.20     15.40 o 
  -2   0  22      312.79      363.06     18.32 o 
   0   0  22       13.01       12.41      8.48 o 
   2   0  22      126.69      125.15     12.45 o 
   4   0  22        0.25      -15.47     15.47 o 
  -7   1  22        6.25       -2.68     11.95 o 
  -6   1  22        0.39        0.85     10.36 o 
  -5   1  22        1.68       -0.65      9.61 o 
  -4   1  22       37.75       35.26      9.83 o 
  -3   1  22      176.23      151.69     13.17 o 
  -2   1  22       19.27        9.38      9.02 o 
  -1   1  22       92.26       81.88     23.64 o 
   0   1  22       66.65       65.37     10.73 o 
   1   1  22       23.00       26.23     11.83 o 
   2   1  22       11.02       19.09      9.38 o 
   3   1  22        7.25       -6.62      9.56 o 
   4   1  22        4.00        6.06     10.08 o 
   5   1  22       39.04       57.71     13.09 o 
   6   1  22       82.65      115.94     15.34 o 
  -6   2  22        9.06        9.30     13.23 o 
  -5   2  22       47.75       55.17     11.20 o 
  -4   2  22        1.75        9.51      9.20 o 
  -3   2  22       19.72       32.82      9.38 o 
  -2   2  22        1.61        1.17      8.25 o 
  -1   2  22        3.14        0.25     15.64 o 
   0   2  22        0.86       14.77      9.97 o 
   1   2  22       75.85       58.25     13.51 o 
   2   2  22       96.27       76.64     11.22 o 
   3   2  22        2.42       -0.40      9.45 o 
   4   2  22        0.54        0.91     10.32 o 
   5   2  22       43.64       39.83     12.00 o 
   6   2  22       10.68       16.35     16.13 o 
  -5   3  22       50.23       42.31     15.40 o 
  -4   3  22      153.49      168.66     18.18 o 
  -3   3  22       53.33       61.18     10.88 o 
  -2   3  22       32.10       40.17      9.77 o 
  -1   3  22       24.78       41.31     10.05 o 
   0   3  22       75.80       72.42     10.92 o 
   1   3  22        6.05       -7.42      8.26 o 
   2   3  22      107.29       85.75     12.96 o 
   3   3  22       34.99       28.41     11.20 o 
   4   3  22      146.07      178.92     20.41 o 
  -2   4  22        0.98        5.74      9.60 o 
  -1   4  22        2.49        1.02      9.06 o 
   0   4  22        2.77       -7.54     15.36 o 
   1   4  22       95.63      117.04     13.31 o 
   2   4  22        1.42        6.50     14.05 o 
  -2   5  22       60.87       71.98     27.78 o 
  -5   0  23        0.03       -6.21     16.63 o 
  -3   0  23      238.66      176.60     22.08 o 
  -1   0  23       34.04       27.63     16.22 o 
   1   0  23      190.36      199.50     23.00 o 
   3   0  23      201.13      164.00     22.27 o 
  -6   1  23        5.45        2.88     13.56 o 
  -5   1  23       31.88       28.93     12.70 o 
  -4   1  23       35.07       56.28     17.03 o 
  -3   1  23        1.97       -0.38      9.91 o 
  -2   1  23       29.34       37.06     20.11 o 
  -1   1  23       17.95       23.32     10.60 o 
   0   1  23       40.07       48.07     10.55 o 
   1   1  23        1.14       -3.99      9.58 o 
   2   1  23      101.28      113.50     12.67 o 
   3   1  23        9.68        5.93     11.88 o 
   4   1  23       91.92       84.91     13.67 o 
   5   1  23       75.15      102.67     18.68 o 
  -5   2  23       23.15       23.82     14.90 o 
  -4   2  23       11.75       23.20     14.54 o 
  -3   2  23       60.86       64.81     10.92 o 
  -2   2  23        9.68        6.49      9.41 o 
  -1   2  23        0.26       -1.49     10.71 o 
   0   2  23       80.06       74.93     12.07 o 
   1   2  23       29.46       41.10     10.53 o 
   2   2  23       90.38      101.30     18.18 o 
   3   2  23       98.11       97.59     13.39 o 
   4   2  23       12.87        4.92     11.46 o 
   5   2  23       55.85       36.64     16.63 o 
  -3   3  23       38.53       37.95     10.79 o 
  -2   3  23       11.91       12.01      9.35 o 
  -1   3  23       19.50       16.30      9.79 o 
   0   3  23      218.78      245.31     16.11 o 
   1   3  23       40.81       47.43     18.55 o 
   2   3  23        1.71       14.68     10.64 o 
   3   3  23        2.30        4.05     11.09 o 
  -4   0  24       22.55        3.78     19.56 o 
  -2   0  24        7.05        1.64     17.64 o 
   0   0  24       80.18       64.08     19.00 o 
   2   0  24      130.19      137.51     22.81 o 
  -5   1  24        4.40        9.25     12.44 o 
  -4   1  24      113.33      128.16     14.05 o 
  -3   1  24       79.16       70.82     12.17 o 
  -2   1  24       52.38       52.11     11.12 o 
  -1   1  24       29.80       46.73     11.47 o 
   0   1  24       52.01       62.03     11.38 o 
   1   1  24       59.37       90.76     12.63 o 
   2   1  24      203.75      225.92     26.73 o 
   3   1  24        0.56       -2.91     10.95 o 
   4   1  24        6.25       -0.23     12.36 o 
  -4   2  24        0.06        5.86     14.33 o 
  -3   2  24        2.63       -4.96      9.67 o 
  -2   2  24       22.14       22.92     10.51 o 
  -1   2  24        3.71       -9.44      9.44 o 
   0   2  24        0.03       -4.15      9.35 o 
   1   2  24       37.06       32.50     11.20 o 
   2   2  24       24.29       14.86     10.83 o 
   3   2  24       52.58       58.39     12.88 o 
  -1   3  24        0.49        6.24     14.30 o 
   0   3  24      224.49      259.55     23.15 o 
  -1   0  25       27.23       45.14     20.10 o 
   1   0  25        5.69      -17.70     17.70 o 
  -3   1  25       25.49        6.72     11.18 o 
  -2   1  25       23.96        7.67     12.54 o 
  -1   1  25        1.96       10.88     11.23 o 
   0   1  25        2.57       24.10     11.91 o 
   1   1  25        4.59       21.86     12.61 o 
   2   1  25        1.26       -7.46     11.07 o 
   3   1  25        2.22        4.93     12.61 o 
  -2   2  25       50.49       53.59     15.88 o 
  -1   2  25       62.75       53.84     17.01 o 
   0   2  25       44.76       49.03     12.95 o 
   1   2  25        1.44       -6.36     13.77 o 
                                                 
